# Supplementary material for: Genetic analysis and QTL mapping for pericarp thickness in maize (Zea mays L.)
Source: BMC Plant Biol. 2024 Apr 25;24:338. doi: 10.1186/s12870-024-05052-1 (PMC11044598; doi:10.1186/s12870-024-05052-1)
Supplement: Supplementary file 2 — Supplementary Material 2. [file 12870_2024_5052_MOESM2_ESM.xlsx]

## Sheet: Table S1
			Table S1. DNA sequencing primers for candidate genes
			Gene	Base Pair	Primer name	Forward primer（5'-3'）	Reverse primer（5'-3'）	Product length
			Zm00001d001964	429	CG1	CGCCATCGATTGACATTGGT	ACCGCAGCAGTACTGAATGAT	935
			Zm00001d002283	3646	CG2-1	CAAACAGAGAACATGCCGTCG	GCTGAGACATCTCCGGTTTCA	1653
					CG2-2	GTCGCGATACCTTTCGGAGT	CCCGCCAATTGAACCGAATG	1329
					CG2-3	CACTCTTATCGGTTGCTGCG	TATGGGCACTGTGTGGGACT	1609

## Sheet: Table S2
		Table S2. Primers for quantitative real-time PCR (qPCR) validation
		Gene	Forward primer（5'-3'）	Reverse primer（5'-3'）
		GRMZM2G163888(DUF)	GCGGCAGTTCCCACCTCAAG	AGTTGTTGTTGCTGCTGCTGTG
		Zm00001d001964	CCATTTCGTCGTCTCGTCTCT	CACTCGGGTGGGATTGGAAC
		Zm00001d002283	CTCCGTCTCCACAGAAACTG	TCAACGGCCTGCTTAGCTTT

## Sheet: Table S3
		Table S3. Distribution of SNP markers on the linkage map
		Linkage group	Length (cM)	Number of markers	Average marker interval（cM）	Gaps<5cM(%)
		LG1	749.56	414	1.81	0.9686
		LG2	587.2	311	1.89	0.9389
		LG3	579.27	347	1.67	0.9625
		LG4	546.09	316	1.73	0.9747
		LG5	373.93	228	1.64	0.9649
		LG6	353.37	239	1.48	0.975
		LG7	300.49	199	1.51	0.9698
		LG8	333.73	218	1.53	0.9954
		LG9	391.06	279	1.4	0.9964
		LG10	292.17	273	1.07	0.9817

## Sheet: Table S4
Table S4. Genes within qPT1-1
seqid	source	type	start	end	score	strand	phase	attributes
Chr1	gramene	gene	212826023	212863575	.	-	.	Name=Zm00001d032101;ID=1816;Alias=GRMZM2G043530;logic_name=maker_gene;description=Zm00001d032101;biotype=protein_coding
Chr1	gramene	gene	212234251	212236528	.	+	.	Name=Zm00001d032089;ID=1806;Alias=GRMZM2G053037;logic_name=maker_gene;description=Zm00001d032089;biotype=protein_coding
Chr1	gramene	gene	212238638	212245323	.	-	.	Name=Zm00001d032090;ID=1807;logic_name=maker_gene;description=Zm00001d032090;biotype=protein_coding
Chr1	gramene	gene	212248940	212249338	.	-	.	Name=Zm00001d032091;ID=1808;Alias=GRMZM2G400156;logic_name=maker_gene;description=Zm00001d032091;biotype=protein_coding
Chr1	maker_gene_rej	gene	212301374	212301517	.	+	.	Name=Zm00001d032092;ID=6501;biotype=protein_coding
Chr1	gramene	gene	212307422	212307691	.	+	.	Name=Zm00001d032093;ID=1809;logic_name=maker_gene;description=Zm00001d032093;biotype=protein_coding
Chr1	gramene	gene	212314858	212315259	.	-	.	Name=Zm00001d032094;ID=1810;Alias=GRMZM2G059138;logic_name=maker_gene;description=Zm00001d032094;biotype=protein_coding
Chr1	gramene	gene	212364322	212366865	.	-	.	Name=Zm00001d032095;ID=1811;Alias=GRMZM2G050851,ereb167;logic_name=maker_gene;description=Zm00001d032095;biotype=protein_coding
Chr1	gramene	gene	212544489	212560643	.	+	.	Name=Zm00001d032096;ID=1812;Alias=GRMZM2G110306,GRMZM5G866423,arid9;logic_name=maker_gene;description=Zm00001d032096;biotype=protein_coding
Chr1	maker_gene_rej	gene	212578625	212579194	.	-	.	Name=Zm00001d032097;ID=6502;Alias=GRMZM2G703888;biotype=protein_coding
Chr1	gramene	gene	212579680	212580016	.	+	.	Name=Zm00001d022905;ID=49518;logic_name=lncrna_gene;biotype=lincRNA
Chr1	gramene	gene	212613867	212614897	.	-	.	Name=Zm00001d032098;ID=1813;Alias=GRMZM2G129879;logic_name=maker_gene;description=Zm00001d032098;biotype=protein_coding
Chr1	gramene	gene	212671142	212697676	.	-	.	Name=Zm00001d032099;ID=1814;Alias=GRMZM5G825854;logic_name=maker_gene;description=Zm00001d032099;biotype=protein_coding
Chr1	gramene	gene	212823128	212826208	.	+	.	Name=Zm00001d032100;ID=1815;Alias=GRMZM2G043415,pme44;logic_name=maker_gene;description=Pectinesterase%20[Source:UniProtKB%2FTrEMBL%3BAcc:A0A1D6KNK0];biotype=protein_coding

## Sheet: Table S5
Table S5. Genes within qPT2-1
seqid	source	type	start	end	score	strand	phase	attributes
Chr2	gramene	gene	8387602	8389706	.	-	.	Name=Zm00001d002223;ID=15344;Alias=GRMZM5G885938;logic_name=maker_gene;description=Zm00001d002223;biotype=protein_coding
Chr2	gramene	gene	6290891	6302652	.	-	.	Name=Zm00001d002125;ID=15085;Alias=GRMZM2G054225,nrpd2%2Fe2;logic_name=maker_gene;description=DNA-directed%20RNA%20polymerase%20subunit%20beta%20[Source:UniProtKB%2FTrEMBL%3BAcc:D2WKH8];biotype=protein_coding
Chr2	gramene	gene	9437117	9439014	.	+	.	Name=Zm00001d002279;ID=15464;Alias=GRMZM2G124560;logic_name=maker_gene;description=Zm00001d002279;biotype=protein_coding
Chr2	gramene	gene	11533203	11535248	.	-	.	Name=Zm00001d002381;ID=10991;logic_name=maker_gene;description=Zm00001d002381;biotype=protein_coding
Chr2	gramene	gene	13628848	13633113	.	+	.	Name=Zm00001d002481;ID=11266;logic_name=maker_gene;description=Zm00001d002481;biotype=protein_coding
Chr2	gramene	gene	3404971	3408793	.	+	.	Name=Zm00001d001947;ID=14394;Alias=GRMZM2G047474;logic_name=maker_gene;description=TLD%20family%20protein%20[Source:UniProtKB%2FTrEMBL%3BAcc:B4FL26];biotype=protein_coding
Chr2	gramene	gene	3798163	3823892	.	+	.	Name=Zm00001d001978;ID=14494;Alias=GRMZM2G017654,pco067729a;logic_name=maker_gene;description=Zm00001d001978;biotype=protein_coding
Chr2	gramene	gene	4846237	4851797	.	+	.	Name=Zm00001d002036;ID=14784;Alias=GRMZM2G095308;logic_name=maker_gene;description=Zm00001d002036;biotype=protein_coding
Chr2	maker_gene_rej	gene	5373576	5374046	.	-	.	Name=Zm00001d002070;ID=16421;biotype=protein_coding
Chr2	gramene	gene	5631271	5638279	.	-	.	Name=Zm00001d002082;ID=14939;Alias=GRMZM2G000093;logic_name=maker_gene;description=Zm00001d002082;biotype=protein_coding
Chr2	gramene	gene	5765101	5768935	.	+	.	Name=Zm00001d002085;ID=14970;Alias=GRMZM2G023163,pco095943(114);logic_name=maker_gene;description=Glycerol%20kinase%20[Source:UniProtKB%2FTrEMBL%3BAcc:B6TZ71];biotype=protein_coding
Chr2	gramene	gene	6422180	6424987	.	+	.	Name=Zm00001d002130;ID=15100;Alias=GRMZM2G004352;logic_name=maker_gene;description=Zm00001d002130;biotype=protein_coding
Chr2	gramene	gene	6814316	6818482	.	+	.	Name=Zm00001d002148;ID=15147;logic_name=maker_gene;description=Zm00001d002148;biotype=protein_coding
Chr2	gramene	gene	7733220	7735393	.	+	.	Name=Zm00001d002192;ID=15260;Alias=GRMZM2G180870;logic_name=maker_gene;description=Zm00001d002192;biotype=protein_coding
Chr2	gramene	gene	9174693	9176754	.	+	.	Name=Zm00001d002267;ID=15440;Alias=GRMZM2G300500;logic_name=maker_gene;description=Zm00001d002267;biotype=protein_coding
Chr2	gramene	gene	9302717	9316367	.	+	.	Name=Zm00001d002275;ID=15452;Alias=GRMZM2G084181,mrpa5;logic_name=maker_gene;description=Zm00001d002275;biotype=protein_coding
Chr2	gramene	gene	9830030	9830719	.	-	.	Name=Zm00001d000758;ID=50752;logic_name=lncrna_gene;biotype=lincRNA
Chr2	gramene	gene	11665354	11689105	.	-	.	Name=Zm00001d002390;ID=11020;Alias=GRMZM5G851753,GRMZM5G863846;logic_name=maker_gene;description=DNA%20ligase%20[Source:UniProtKB%2FTrEMBL%3BAcc:A0A1D6E090];biotype=protein_coding
Chr2	gramene	gene	11915378	11934643	.	+	.	Name=Zm00001d002396;ID=11062;Alias=GRMZM2G140328,GRMZM2G140328;logic_name=maker_gene;description=Calcium-transporting%20ATPase%20[Source:UniProtKB%2FTrEMBL%3BAcc:A0A096SBT9];biotype=protein_coding
Chr2	gramene	gene	14017543	14037044	.	-	.	Name=Zm00001d002497;ID=11312;logic_name=maker_gene;description=Zm00001d002497;biotype=protein_coding
Chr2	gramene	gene	14135350	14155809	.	+	.	Name=Zm00001d002501;ID=11333;Alias=GRMZM2G031981,gpm7;logic_name=maker_gene;description=Zm00001d002501;biotype=protein_coding
Chr2	gramene	gene	14286681	14288026	.	-	.	Name=Zm00001d002509;ID=11352;logic_name=maker_gene;description=Zm00001d002509;biotype=protein_coding
Chr2	gramene	gene	2547151	2550966	.	+	.	Name=Zm00001d001897;ID=14119;Alias=GRMZM2G107187;logic_name=maker_gene;description=Zm00001d001897;biotype=protein_coding
Chr2	gramene	gene	2553344	2559999	.	-	.	Name=Zm00001d001898;ID=14120;Alias=GRMZM2G009994,cl11096_1;logic_name=maker_gene;description=Zm00001d001898;biotype=protein_coding
Chr2	gramene	gene	2559817	2561845	.	+	.	Name=Zm00001d001899;ID=14126;Alias=GRMZM2G010257,arpp2a-3;logic_name=maker_gene;description=60S%20acidic%20ribosomal%20protein%20P2A%20[Source:UniProtKB%2FTrEMBL%3BAcc:B6SIT5];biotype=protein_coding
Chr2	gramene	gene	2562960	2566600	.	+	.	Name=Zm00001d001900;ID=14127;Alias=GRMZM2G010435;logic_name=maker_gene;description=Zm00001d001900;biotype=protein_coding
Chr2	gramene	gene	2608019	2612382	.	-	.	Name=Zm00001d001901;ID=14138;Alias=GRMZM2G064870,pco072559;logic_name=maker_gene;description=Reticulon-like%20protein%20[Source:UniProtKB%2FTrEMBL%3BAcc:B4FT92];biotype=protein_coding
Chr2	gramene	gene	2633360	2636659	.	+	.	Name=Zm00001d001902;ID=14148;Alias=GRMZM2G064949;logic_name=maker_gene;description=Zm00001d001902;biotype=protein_coding
Chr2	gramene	gene	2637031	2639743	.	+	.	Name=Zm00001d001903;ID=14151;Alias=GRMZM2G064967;logic_name=maker_gene;description=Zm00001d001903;biotype=protein_coding
Chr2	gramene	gene	2641205	2642025	.	-	.	Name=Zm00001d001904;ID=14154;Alias=GRMZM2G702888;logic_name=maker_gene;description=Zm00001d001904;biotype=protein_coding
Chr2	gramene	gene	2643026	2643694	.	-	.	Name=Zm00001d001905;ID=14157;logic_name=maker_gene;description=Zm00001d001905;biotype=protein_coding
Chr2	gramene	gene	2644303	2648830	.	-	.	Name=Zm00001d001906;ID=14158;Alias=GRMZM2G065012,IDP776;logic_name=maker_gene;description=Zm00001d001906;biotype=protein_coding
Chr2	gramene	gene	2687734	2688264	.	+	.	Name=Zm00001d001907;ID=14164;logic_name=maker_gene;description=Zm00001d001907;biotype=protein_coding
Chr2	gramene	gene	2689185	2697141	.	+	.	Name=Zm00001d001908;ID=14165;Alias=GRMZM2G010555,GRMZM2G010555;logic_name=maker_gene;description=Ubiquinol%20oxidase%20[Source:UniProtKB%2FTrEMBL%3BAcc:A0A1D6DU81];biotype=protein_coding
Chr2	gramene	gene	2779225	2782637	.	+	.	Name=Zm00001d001909;ID=14178;Alias=GRMZM2G102349,GRMZM2G102349;logic_name=maker_gene;description=Ubiquinol%20oxidase%20[Source:UniProtKB%2FTrEMBL%3BAcc:A0A1D6DU84];biotype=protein_coding
Chr2	gramene	gene	2781817	2787493	.	-	.	Name=Zm00001d001910;ID=14180;Alias=GRMZM2G102450;logic_name=maker_gene;description=Zm00001d001910;biotype=protein_coding
Chr2	gramene	gene	2790304	2791259	.	-	.	Name=Zm00001d001911;ID=14182;logic_name=maker_gene;description=Zm00001d001911;biotype=protein_coding
Chr2	gramene	gene	2794516	2796346	.	+	.	Name=Zm00001d001912;ID=14186;logic_name=maker_gene;description=Zm00001d001912;biotype=protein_coding
Chr2	gramene	gene	2799861	2803017	.	+	.	Name=Zm00001d001913;ID=14189;Alias=GRMZM2G102471,uce4;logic_name=maker_gene;description=Ubiquitin-conjugating%20enzyme%20E2-17%20kDa%20[Source:UniProtKB%2FTrEMBL%3BAcc:B6SZE0];biotype=protein_coding
Chr2	gramene	gene	2803876	2808599	.	-	.	Name=Zm00001d001914;ID=14190;Alias=GRMZM2G043862;logic_name=maker_gene;description=Zm00001d001914;biotype=protein_coding
Chr2	gramene	gene	2812723	2813940	.	-	.	Name=Zm00001d001915;ID=14196;Alias=GRMZM2G043932,phi96100;logic_name=maker_gene;description=Zm00001d001915;biotype=protein_coding
Chr2	gramene	gene	2815963	2819126	.	-	.	Name=Zm00001d001916;ID=14199;Alias=GRMZM2G043992;logic_name=maker_gene;description=Zm00001d001916;biotype=protein_coding
Chr2	gramene	gene	2907763	2919247	.	+	.	Name=Zm00001d001917;ID=14231;Alias=GRMZM2G034748;logic_name=maker_gene;description=Zm00001d001917;biotype=protein_coding
Chr2	gramene	gene	2919825	2923030	.	-	.	Name=Zm00001d001918;ID=14235;logic_name=maker_gene;description=Zm00001d001918;biotype=protein_coding
Chr2	maker_gene_rej	gene	2923727	2927326	.	+	.	Name=Zm00001d001919;ID=16285;biotype=protein_coding
Chr2	gramene	gene	2928097	2930430	.	-	.	Name=Zm00001d001920;ID=14241;logic_name=maker_gene;description=Zm00001d001920;biotype=protein_coding
Chr2	gramene	gene	2954108	2956443	.	-	.	Name=Zm00001d001921;ID=14250;logic_name=maker_gene;description=Zm00001d001921;biotype=protein_coding
Chr2	gramene	gene	2976585	2977269	.	-	.	Name=Zm00001d001922;ID=14262;Alias=GRMZM2G018274;logic_name=maker_gene;description=Zm00001d001922;biotype=protein_coding
Chr2	gramene	gene	2987346	3010796	.	+	.	Name=Zm00001d001923;ID=14264;Alias=AC190750.2_FG014,GRMZM2G702889;logic_name=maker_gene;description=Zm00001d001923;biotype=protein_coding
Chr2	gramene	gene	3022804	3026409	.	+	.	Name=Zm00001d001924;ID=14276;Alias=GRMZM2G025536;logic_name=maker_gene;description=Zm00001d001924;biotype=protein_coding
Chr2	maker_gene_rej	gene	3025696	3027239	.	-	.	Name=Zm00001d001925;ID=16291;biotype=protein_coding
Chr2	gramene	gene	3045358	3046447	.	+	.	Name=Zm00001d001926;ID=14283;logic_name=maker_gene;description=Zm00001d001926;biotype=protein_coding
Chr2	gramene	gene	3061215	3062758	.	-	.	Name=Zm00001d001927;ID=14286;Alias=GRMZM2G175343;logic_name=maker_gene;description=Zm00001d001927;biotype=protein_coding
Chr2	gramene	gene	3067705	3079031	.	+	.	Name=Zm00001d001928;ID=14288;Alias=GRMZM2G070273,kcbp1;logic_name=maker_gene;description=Zm00001d001928;biotype=protein_coding
Chr2	gramene	gene	3079742	3089142	.	+	.	Name=Zm00001d001929;ID=14292;Alias=GRMZM2G070287,GRMZM2G070389,pco118092;logic_name=maker_gene;description=Zm00001d001929;biotype=protein_coding
Chr2	gramene	gene	3081064	3081408	.	-	.	Name=Zm00001d001930;ID=14293;logic_name=maker_gene;description=Zm00001d001930;biotype=protein_coding
Chr2	gramene	gene	3092327	3092746	.	+	.	Name=Zm00001d001931;ID=14295;Alias=AC206638.3_FG007,vq12;logic_name=maker_gene;description=VQ%20motif%20family%20protein%20[Source:UniProtKB%2FTrEMBL%3BAcc:B6TUH1];biotype=protein_coding
Chr2	gramene	gene	3093088	3096658	.	-	.	Name=Zm00001d001932;ID=14296;Alias=GRMZM2G371944;logic_name=maker_gene;description=Zm00001d001932;biotype=protein_coding
Chr2	gramene	gene	3097287	3101632	.	-	.	Name=Zm00001d001933;ID=14298;Alias=GRMZM2G071034,c3h16;logic_name=maker_gene;description=Zinc%20finger%20C-x8-C-x5-C-x3-H%20type%20family%20protein%20[Source:UniProtKB%2FTrEMBL%3BAcc:B4FB09];biotype=protein_coding
Chr2	gramene	gene	3102593	3103210	.	-	.	Name=Zm00001d001934;ID=14300;Alias=GRMZM2G071330;logic_name=maker_gene;description=Zm00001d001934;biotype=protein_coding
Chr2	gramene	gene	3107291	3112383	.	+	.	Name=Zm00001d001935;ID=14303;Alias=GRMZM2G071333;logic_name=maker_gene;description=Zm00001d001935;biotype=protein_coding
Chr2	gramene	gene	3114134	3117099	.	+	.	Name=Zm00001d001936;ID=14309;Alias=GRMZM2G035370,glk16;logic_name=maker_gene;description=Zm00001d001936;biotype=protein_coding
Chr2	gramene	gene	3119830	3123912	.	-	.	Name=Zm00001d001937;ID=14312;Alias=GRMZM2G035325;logic_name=maker_gene;description=Zm00001d001937;biotype=protein_coding
Chr2	maker_gene_rej	gene	3149750	3150016	.	+	.	Name=Zm00001d001938;ID=16300;biotype=protein_coding
Chr2	gramene	gene	3192067	3195814	.	+	.	Name=Zm00001d001939;ID=14328;Alias=GRMZM2G119773;logic_name=maker_gene;description=Zm00001d001939;biotype=protein_coding
Chr2	gramene	gene	3197994	3200378	.	-	.	Name=Zm00001d001940;ID=14330;Alias=GRMZM2G119916;logic_name=maker_gene;description=Zm00001d001940;biotype=protein_coding
Chr2	gramene	gene	3201231	3204850	.	+	.	Name=Zm00001d001941;ID=14332;Alias=GRMZM2G119941,incw4;logic_name=maker_gene;description=Zm00001d001941;biotype=protein_coding
Chr2	gramene	gene	3206274	3206537	.	-	.	Name=Zm00001d001942;ID=14335;Alias=AC206638.3_FG015;logic_name=maker_gene;description=Zm00001d001942;biotype=protein_coding
Chr2	gramene	gene	3240579	3242932	.	+	.	Name=Zm00001d001943;ID=14341;Alias=GRMZM2G018716,incw7;logic_name=maker_gene;description=Zm00001d001943;biotype=protein_coding
Chr2	gramene	gene	3244741	3247431	.	+	.	Name=Zm00001d001944;ID=14343;Alias=GRMZM2G018692,incw6;logic_name=maker_gene;description=Zm00001d001944;biotype=protein_coding
Chr2	gramene	gene	3367272	3374233	.	+	.	Name=Zm00001d001945;ID=14376;Alias=GRMZM2G034840,arftf4;logic_name=maker_gene;description=Auxin%20response%20factor%20[Source:UniProtKB%2FTrEMBL%3BAcc:A0A1D6DUQ4];biotype=protein_coding
Chr2	gramene	gene	3397867	3402119	.	+	.	Name=Zm00001d001946;ID=14388;Alias=GRMZM2G047590;logic_name=maker_gene;description=Zm00001d001946;biotype=protein_coding
Chr2	gramene	gene	3416796	3418004	.	+	.	Name=Zm00001d001948;ID=14398;Alias=GRMZM2G047448,hb67;logic_name=maker_gene;description=Zm00001d001948;biotype=protein_coding
Chr2	gramene	gene	3418932	3422178	.	-	.	Name=Zm00001d001949;ID=14399;Alias=GRMZM2G047321;logic_name=maker_gene;description=Zm00001d001949;biotype=protein_coding
Chr2	gramene	gene	3420948	3421019	.	-	.	Name=Zm00001d001950;ID=51043;logic_name=maker_trnascan;biotype=tRNA
Chr2	gramene	gene	3423831	3424283	.	+	.	Name=Zm00001d001951;ID=14400;Alias=GRMZM2G047018;logic_name=maker_gene;description=PHD%20finger-like%20domain-containing%20protein%205A%20[Source:UniProtKB%2FTrEMBL%3BAcc:B6T4K0];biotype=protein_coding
Chr2	gramene	gene	3425808	3432915	.	+	.	Name=Zm00001d001952;ID=14402;Alias=GRMZM2G046968;logic_name=maker_gene;description=Zm00001d001952;biotype=protein_coding
Chr2	gramene	gene	3438958	3444350	.	-	.	Name=Zm00001d001953;ID=14406;Alias=GRMZM2G348909;logic_name=maker_gene;description=Zm00001d001953;biotype=protein_coding
Chr2	gramene	gene	3463100	3463172	.	+	.	Name=Zm00001d001954;ID=51045;logic_name=maker_trnascan;biotype=tRNA
Chr2	gramene	gene	3464591	3464663	.	-	.	Name=Zm00001d001955;ID=51046;logic_name=maker_trnascan;biotype=tRNA
Chr2	maker_gene_rej	gene	3465162	3465629	.	-	.	Name=Zm00001d001956;ID=16313;biotype=protein_coding
Chr2	gramene	gene	3466022	3468553	.	-	.	Name=Zm00001d001957;ID=14412;logic_name=maker_gene;description=Zm00001d001957;biotype=protein_coding
Chr2	maker_gene_rej	gene	3468273	3468626	.	+	.	Name=Zm00001d001958;ID=16314;biotype=protein_coding
Chr2	gramene	gene	3543770	3549932	.	+	.	Name=Zm00001d001959;ID=14435;Alias=GRMZM2G062420;logic_name=maker_gene;description=Zm00001d001959;biotype=protein_coding
Chr2	gramene	gene	3559183	3560951	.	+	.	Name=Zm00001d001960;ID=14438;Alias=GRMZM2G062396,fht1;logic_name=maker_gene;description=Zm00001d001960;biotype=protein_coding
Chr2	gramene	gene	3566924	3567634	.	+	.	Name=Zm00001d001961;ID=14439;Alias=GRMZM2G365188;logic_name=maker_gene;description=Zm00001d001961;biotype=protein_coding
Chr2	gramene	gene	3572227	3587792	.	+	.	Name=Zm00001d001962;ID=14440;Alias=GRMZM2G062354,pco141842;logic_name=maker_gene;description=Zm00001d001962;biotype=protein_coding
Chr2	gramene	gene	3589962	3590393	.	+	.	Name=Zm00001d001963;ID=14443;Alias=GRMZM2G365166;logic_name=maker_gene;description=Zm00001d001963;biotype=protein_coding
Chr2	gramene	gene	3600255	3600683	.	+	.	Name=Zm00001d001964;ID=14446;Alias=GRMZM2G365162;logic_name=maker_gene;description=Zm00001d001964;biotype=protein_coding
Chr2	gramene	gene	3602717	3602884	.	+	.	Name=Zm00001d001965;ID=14447;Alias=GRMZM2G365152;logic_name=maker_gene;description=Zm00001d001965;biotype=protein_coding
Chr2	gramene	gene	3608159	3611883	.	-	.	Name=Zm00001d001966;ID=14449;Alias=GRMZM2G061745,pco082032;logic_name=maker_gene;description=Zm00001d001966;biotype=protein_coding
Chr2	gramene	gene	3611983	3617038	.	+	.	Name=Zm00001d001967;ID=14453;Alias=GRMZM2G061672;logic_name=maker_gene;description=Zm00001d001967;biotype=protein_coding
Chr2	gramene	gene	3659023	3665954	.	+	.	Name=Zm00001d001968;ID=14461;Alias=GRMZM2G029194;logic_name=maker_gene;description=Zm00001d001968;biotype=protein_coding
Chr2	maker_gene_rej	gene	3693880	3699339	.	+	.	Name=Zm00001d001969;ID=16322;biotype=protein_coding
Chr2	gramene	gene	3707673	3710056	.	-	.	Name=Zm00001d001970;ID=14471;logic_name=maker_gene;description=Zm00001d001970;biotype=protein_coding
Chr2	gramene	gene	3712994	3715116	.	+	.	Name=Zm00001d001971;ID=14472;logic_name=maker_gene;description=Zm00001d001971;biotype=protein_coding
Chr2	gramene	gene	3717523	3719516	.	-	.	Name=Zm00001d001972;ID=14474;Alias=GRMZM2G009653;logic_name=maker_gene;description=Zm00001d001972;biotype=protein_coding
Chr2	gramene	gene	3728194	3732158	.	-	.	Name=Zm00001d001973;ID=14477;Alias=GRMZM2G009413;logic_name=maker_gene;description=Zm00001d001973;biotype=protein_coding
Chr2	gramene	gene	3757695	3762861	.	+	.	Name=Zm00001d001974;ID=14483;Alias=GRMZM2G150496;logic_name=maker_gene;description=Zm00001d001974;biotype=protein_coding
Chr2	gramene	gene	3764581	3766131	.	-	.	Name=Zm00001d001975;ID=14485;Alias=GRMZM2G150487;logic_name=maker_gene;description=Zm00001d001975;biotype=protein_coding
Chr2	gramene	gene	3771594	3773923	.	+	.	Name=Zm00001d001976;ID=14486;Alias=GRMZM2G150468;logic_name=maker_gene;description=Zm00001d001976;biotype=protein_coding
Chr2	gramene	gene	3794699	3796326	.	+	.	Name=Zm00001d001977;ID=14491;Alias=GRMZM2G321394;logic_name=maker_gene;description=Zm00001d001977;biotype=protein_coding
Chr2	gramene	gene	3824107	3826568	.	-	.	Name=Zm00001d001979;ID=14501;Alias=GRMZM2G173341;logic_name=maker_gene;description=Zm00001d001979;biotype=protein_coding
Chr2	gramene	gene	3876007	3880702	.	+	.	Name=Zm00001d001980;ID=14524;Alias=GRMZM2G087201;logic_name=maker_gene;description=Zm00001d001980;biotype=protein_coding
Chr2	gramene	gene	3884272	3884344	.	+	.	Name=Zm00001d001981;ID=51051;logic_name=maker_trnascan;biotype=tRNA
Chr2	gramene	gene	3891754	3892380	.	+	.	Name=Zm00001d001982;ID=14529;Alias=GRMZM2G388823,ibh1;logic_name=maker_gene;description=Zm00001d001982;biotype=protein_coding
Chr2	gramene	gene	3893629	3896522	.	+	.	Name=Zm00001d000736;ID=50661;logic_name=lncrna_gene;biotype=lincRNA
Chr2	gramene	gene	3939649	3950608	.	-	.	Name=Zm00001d001983;ID=14541;Alias=GRMZM2G044011;logic_name=maker_gene;description=Protein%20pelota%20homolog%20[Source:UniProtKB%2FTrEMBL%3BAcc:A0A1D6DVD9];biotype=protein_coding
Chr2	gramene	gene	3952212	3954752	.	-	.	Name=Zm00001d001984;ID=14544;Alias=GRMZM2G042933;logic_name=maker_gene;description=Zm00001d001984;biotype=protein_coding
Chr2	maker_gene_rej	gene	3955848	3956162	.	+	.	Name=Zm00001d001985;ID=16332;biotype=protein_coding
Chr2	gramene	gene	3957234	3958169	.	-	.	Name=Zm00001d001986;ID=14545;Alias=AC204017.4_FG003;logic_name=maker_gene;description=Zm00001d001986;biotype=protein_coding
Chr2	gramene	gene	3958780	3962322	.	-	.	Name=Zm00001d001987;ID=14546;Alias=GRMZM2G042599;logic_name=maker_gene;description=Zm00001d001987;biotype=protein_coding
Chr2	gramene	gene	4000536	4005122	.	+	.	Name=Zm00001d001988;ID=14559;Alias=GRMZM2G056572,prh16;logic_name=maker_gene;description=Zm00001d001988;biotype=protein_coding
Chr2	gramene	gene	4005779	4006470	.	-	.	Name=Zm00001d001989;ID=14560;Alias=GRMZM2G056513;logic_name=maker_gene;description=Zm00001d001989;biotype=protein_coding
Chr2	gramene	gene	4060451	4060702	.	+	.	Name=Zm00001d001990;ID=14573;Alias=GRMZM2G391746,GRMZM2G391746;logic_name=maker_gene;description=Zm00001d001990;biotype=protein_coding
Chr2	gramene	gene	4066323	4066395	.	+	.	Name=Zm00001d001991;ID=51052;logic_name=maker_trnascan;biotype=tRNA
Chr2	gramene	gene	4067830	4067902	.	-	.	Name=Zm00001d001992;ID=51053;logic_name=maker_trnascan;biotype=tRNA
Chr2	gramene	gene	4069761	4072922	.	-	.	Name=Zm00001d001993;ID=14576;Alias=GRMZM2G391741;logic_name=maker_gene;description=Zm00001d001993;biotype=protein_coding
Chr2	gramene	gene	4073693	4075345	.	+	.	Name=Zm00001d001994;ID=14577;Alias=GRMZM2G029113;logic_name=maker_gene;description=Zm00001d001994;biotype=protein_coding
Chr2	gramene	gene	4120298	4126906	.	+	.	Name=Zm00001d001995;ID=14586;Alias=GRMZM2G039345;logic_name=maker_gene;description=Zm00001d001995;biotype=protein_coding
Chr2	gramene	gene	4127517	4130914	.	+	.	Name=Zm00001d001996;ID=14589;Alias=GRMZM2G039477;logic_name=maker_gene;description=Zm00001d001996;biotype=protein_coding
Chr2	gramene	gene	4132333	4133568	.	-	.	Name=Zm00001d001997;ID=14590;Alias=GRMZM2G039532;logic_name=maker_gene;description=Zm00001d001997;biotype=protein_coding
Chr2	maker_gene_rej	gene	4135285	4138589	.	+	.	Name=Zm00001d001998;ID=16346;biotype=protein_coding
Chr2	gramene	gene	4137849	4142554	.	-	.	Name=Zm00001d001999;ID=14592;Alias=GRMZM2G039588;logic_name=maker_gene;description=Zm00001d001999;biotype=protein_coding
Chr2	gramene	gene	4150293	4154404	.	+	.	Name=Zm00001d002000;ID=14596;Alias=GRMZM2G040095,lox6;logic_name=maker_gene;description=Lipoxygenase%20[Source:UniProtKB%2FTrEMBL%3BAcc:A0A1D6DVH5];biotype=protein_coding
Chr2	gramene	gene	4156560	4157278	.	-	.	Name=Zm00001d002001;ID=14599;Alias=AC210003.2_FG015;logic_name=maker_gene;description=Zm00001d002001;biotype=protein_coding
Chr2	maker_gene_rej	gene	4162429	4164148	.	+	.	Name=Zm00001d002002;ID=16349;biotype=protein_coding
Chr2	gramene	gene	4166904	4173548	.	+	.	Name=Zm00001d002003;ID=14605;Alias=GRMZM2G045049;logic_name=maker_gene;description=Zm00001d002003;biotype=protein_coding
Chr2	gramene	gene	4166948	4167631	.	+	.	Name=Zm00001d000737;ID=50663;logic_name=lncrna_gene;biotype=lincRNA
Chr2	gramene	gene	4177227	4180187	.	+	.	Name=Zm00001d002004;ID=14607;Alias=AC210003.2_FG004,pco083783;logic_name=maker_gene;description=Peroxidase%20[Source:UniProtKB%2FTrEMBL%3BAcc:B4G0X5];biotype=protein_coding
Chr2	gramene	gene	4230854	4234535	.	-	.	Name=Zm00001d002005;ID=14619;Alias=GRMZM2G036297,lg1;logic_name=maker_gene;description=Zm00001d002005;biotype=protein_coding
Chr2	gramene	gene	4277523	4284581	.	-	.	Name=Zm00001d002006;ID=14629;Alias=GRMZM2G019404,mha2;logic_name=maker_gene;description=Plasma%20membrane%20ATPase%20[Source:UniProtKB%2FTrEMBL%3BAcc:A0A1D6DVK9];biotype=protein_coding
Chr2	gramene	gene	4299771	4305794	.	+	.	Name=Zm00001d002007;ID=14633;Alias=GRMZM2G314171;logic_name=maker_gene;description=Zm00001d002007;biotype=protein_coding
Chr2	gramene	gene	4300206	4300844	.	-	.	Name=Zm00001d002008;ID=14634;logic_name=maker_gene;description=Zm00001d002008;biotype=protein_coding
Chr2	maker_gene_rej	gene	4305738	4306267	.	-	.	Name=Zm00001d002009;ID=16357;biotype=protein_coding
Chr2	maker_gene_rej	gene	4317492	4317820	.	+	.	Name=Zm00001d002010;ID=16358;biotype=protein_coding
Chr2	gramene	gene	4324615	4325127	.	+	.	Name=Zm00001d002011;ID=14639;Alias=GRMZM2G067463,ereb45;logic_name=maker_gene;description=Zm00001d002011;biotype=protein_coding
Chr2	gramene	gene	4325836	4336209	.	-	.	Name=Zm00001d002012;ID=14640;Alias=GRMZM2G063328,GRMZM2G521862,mkaku42;logic_name=maker_gene;description=Zm00001d002012;biotype=protein_coding
Chr2	gramene	gene	4339537	4341007	.	-	.	Name=Zm00001d002013;ID=14646;Alias=GRMZM2G363066;logic_name=maker_gene;description=Zm00001d002013;biotype=protein_coding
Chr2	gramene	gene	4382583	4383017	.	+	.	Name=Zm00001d002014;ID=14657;Alias=GRMZM2G334734;logic_name=maker_gene;description=Zm00001d002014;biotype=protein_coding
Chr2	gramene	gene	4385916	4386347	.	+	.	Name=Zm00001d002015;ID=14659;Alias=GRMZM2G032682;logic_name=maker_gene;description=Zm00001d002015;biotype=protein_coding
Chr2	gramene	gene	4391588	4392022	.	+	.	Name=Zm00001d002016;ID=14661;Alias=GRMZM2G468747;logic_name=maker_gene;description=Zm00001d002016;biotype=protein_coding
Chr2	gramene	gene	4394921	4395352	.	+	.	Name=Zm00001d002017;ID=14662;Alias=GRMZM2G088121;logic_name=maker_gene;description=Zm00001d002017;biotype=protein_coding
Chr2	gramene	gene	4400592	4405639	.	+	.	Name=Zm00001d002018;ID=14666;Alias=GRMZM2G046733,GRMZM2G348539;logic_name=maker_gene;description=Zm00001d002018;biotype=protein_coding
Chr2	gramene	gene	4431377	4433393	.	-	.	Name=Zm00001d002019;ID=14673;Alias=GRMZM2G076212;logic_name=maker_gene;description=Zm00001d002019;biotype=protein_coding
Chr2	gramene	gene	4451960	4452388	.	+	.	Name=Zm00001d000738;ID=50670;logic_name=lncrna_gene;biotype=lincRNA
Chr2	gramene	gene	4479323	4481492	.	-	.	Name=Zm00001d002020;ID=14684;Alias=GRMZM2G059740,GRMZM2G059740;logic_name=maker_gene;description=Zm00001d002020;biotype=protein_coding
Chr2	gramene	gene	4539076	4539570	.	+	.	Name=Zm00001d002021;ID=14698;Alias=GRMZM2G039961,umc2536;logic_name=maker_gene;description=Zm00001d002021;biotype=protein_coding
Chr2	gramene	gene	4547285	4552574	.	+	.	Name=Zm00001d002022;ID=14704;Alias=GRMZM2G040017,cax2;logic_name=maker_gene;description=Zm00001d002022;biotype=protein_coding
Chr2	gramene	gene	4585035	4585405	.	+	.	Name=Zm00001d000739;ID=50673;logic_name=lncrna_gene;biotype=lincRNA
Chr2	gramene	gene	4587796	4589602	.	-	.	Name=Zm00001d002023;ID=14711;Alias=GRMZM2G386362,gras35;logic_name=maker_gene;description=Zm00001d002023;biotype=protein_coding
Chr2	gramene	gene	4590768	4591353	.	+	.	Name=Zm00001d000740;ID=50674;logic_name=lncrna_gene;biotype=lincRNA
Chr2	gramene	gene	4593403	4606170	.	+	.	Name=Zm00001d002024;ID=14714;Alias=GRMZM2G086489;logic_name=maker_gene;description=NADPH--cytochrome%20P450%20reductase%20[Source:UniProtKB%2FTrEMBL%3BAcc:A0A1D6DVQ5];biotype=protein_coding
Chr2	gramene	gene	4628845	4634985	.	+	.	Name=Zm00001d002025;ID=14728;Alias=GRMZM2G086573,ereb24;logic_name=maker_gene;description=Zm00001d002025;biotype=protein_coding
Chr2	gramene	gene	4638994	4644379	.	+	.	Name=Zm00001d002026;ID=14738;Alias=GRMZM2G086577;logic_name=maker_gene;description=Zm00001d002026;biotype=protein_coding
Chr2	gramene	gene	4656652	4661418	.	+	.	Name=Zm00001d002027;ID=14741;Alias=GRMZM2G086801,pco066126;logic_name=maker_gene;description=COP9%20signalosome%20complex%20subunit%205b%20[Source:UniProtKB%2FTrEMBL%3BAcc:B4FUK9];biotype=protein_coding
Chr2	gramene	gene	4663113	4666196	.	+	.	Name=Zm00001d002028;ID=14744;Alias=GRMZM2G386525;logic_name=maker_gene;description=Zm00001d002028;biotype=protein_coding
Chr2	gramene	gene	4666311	4670063	.	-	.	Name=Zm00001d002029;ID=14747;Alias=GRMZM2G086920,zim32;logic_name=maker_gene;description=TIFY12%20[Source:UniProtKB%2FTrEMBL%3BAcc:C4IZT6];biotype=protein_coding
Chr2	maker_gene_rej	gene	4670756	4672482	.	+	.	Name=Zm00001d002030;ID=16384;Alias=AC187209.5_FG010;biotype=protein_coding
Chr2	gramene	gene	4673453	4674247	.	-	.	Name=Zm00001d002031;ID=14749;logic_name=maker_gene;description=Zm00001d002031;biotype=protein_coding
Chr2	gramene	gene	4794172	4806276	.	+	.	Name=Zm00001d002032;ID=14774;logic_name=maker_gene;description=Zm00001d002032;biotype=protein_coding
Chr2	gramene	gene	4803914	4805843	.	+	.	Name=Zm00001d000741;ID=50678;logic_name=lncrna_gene;biotype=lincRNA
Chr2	gramene	gene	4807574	4809601	.	+	.	Name=Zm00001d002033;ID=14776;Alias=GRMZM2G033430;logic_name=maker_gene;description=Zm00001d002033;biotype=protein_coding
Chr2	gramene	gene	4808158	4814502	.	-	.	Name=Zm00001d002034;ID=14777;Alias=GRMZM2G033219;logic_name=maker_gene;description=6%2C7-dimethyl-8-ribityllumazine%20synthase%20[Source:UniProtKB%2FTrEMBL%3BAcc:B4FBV7];biotype=protein_coding
Chr2	gramene	gene	4821035	4823880	.	-	.	Name=Zm00001d002035;ID=14780;Alias=GRMZM2G032977,pco102923;logic_name=maker_gene;description=Nuclease%20PA3%20[Source:UniProtKB%2FTrEMBL%3BAcc:B6T329];biotype=protein_coding
Chr2	gramene	gene	4852459	4853805	.	-	.	Name=Zm00001d002037;ID=14787;Alias=GRMZM2G095305;logic_name=maker_gene;description=Zm00001d002037;biotype=protein_coding
Chr2	gramene	gene	4861458	4865979	.	+	.	Name=Zm00001d002038;ID=14790;Alias=GRMZM2G395114,ast91;logic_name=maker_gene;description=Zm00001d002038;biotype=protein_coding
Chr2	gramene	gene	4866662	4870005	.	-	.	Name=Zm00001d002039;ID=14791;Alias=GRMZM2G095209;logic_name=maker_gene;description=Zm00001d002039;biotype=protein_coding
Chr2	gramene	gene	4898710	4912448	.	-	.	Name=Zm00001d002040;ID=14797;logic_name=maker_gene;description=Zm00001d002040;biotype=protein_coding
Chr2	maker_gene_rej	gene	4914009	4918350	.	-	.	Name=Zm00001d002041;ID=16408;Alias=GRMZM2G142048;biotype=protein_coding
Chr2	gramene	gene	4919846	4921440	.	+	.	Name=Zm00001d002042;ID=14804;Alias=GRMZM2G443885;logic_name=maker_gene;description=Peroxidase%20[Source:UniProtKB%2FTrEMBL%3BAcc:A0A1D6DVY9];biotype=protein_coding
Chr2	gramene	gene	4922293	4928470	.	+	.	Name=Zm00001d002043;ID=14805;Alias=GRMZM2G443889;logic_name=maker_gene;description=Zm00001d002043;biotype=protein_coding
Chr2	gramene	gene	4929052	4931551	.	-	.	Name=Zm00001d002044;ID=14808;logic_name=maker_gene;description=Zm00001d002044;biotype=protein_coding
Chr2	maker_gene_rej	gene	4933743	4934144	.	-	.	Name=Zm00001d002045;ID=16412;biotype=protein_coding
Chr2	gramene	gene	4935892	4945247	.	+	.	Name=Zm00001d002046;ID=14811;Alias=GRMZM2G443903;logic_name=maker_gene;description=Zm00001d002046;biotype=protein_coding
Chr2	gramene	gene	4945629	4945956	.	-	.	Name=Zm00001d002047;ID=14813;logic_name=maker_gene;description=Zm00001d002047;biotype=protein_coding
Chr2	gramene	gene	4954094	4955881	.	+	.	Name=Zm00001d002048;ID=14816;logic_name=maker_gene;description=Zm00001d002048;biotype=protein_coding
Chr2	gramene	gene	4956684	4958749	.	+	.	Name=Zm00001d002049;ID=14817;logic_name=maker_gene;description=Zm00001d002049;biotype=protein_coding
Chr2	gramene	gene	4958088	4958326	.	+	.	Name=Zm00001d000742;ID=50681;logic_name=lncrna_gene;biotype=lincRNA
Chr2	gramene	gene	4958099	4958326	.	+	.	Name=Zm00001d000743;ID=50682;logic_name=lncrna_gene;biotype=lincRNA
Chr2	gramene	gene	4959203	4959718	.	+	.	Name=Zm00001d002050;ID=14819;logic_name=maker_gene;description=Zm00001d002050;biotype=protein_coding
Chr2	gramene	gene	5013826	5016702	.	-	.	Name=Zm00001d002051;ID=14828;Alias=GRMZM2G081886;logic_name=maker_gene;description=D-3-phosphoglycerate%20dehydrogenase%20[Source:UniProtKB%2FTrEMBL%3BAcc:A0A1D6DW07];biotype=protein_coding
Chr2	gramene	gene	5018197	5021343	.	-	.	Name=Zm00001d002052;ID=14830;Alias=GRMZM2G082032,GRMZM2G531230;logic_name=maker_gene;description=Zm00001d002052;biotype=protein_coding
Chr2	gramene	gene	5030908	5031190	.	+	.	Name=Zm00001d000744;ID=50684;logic_name=lncrna_gene;biotype=lincRNA
Chr2	gramene	gene	5032026	5036327	.	+	.	Name=Zm00001d002053;ID=14831;Alias=GRMZM2G082097;logic_name=maker_gene;description=Zm00001d002053;biotype=protein_coding
Chr2	gramene	gene	5036500	5039237	.	-	.	Name=Zm00001d002054;ID=14832;Alias=GRMZM2G177145,pet3;logic_name=maker_gene;description=Zm00001d002054;biotype=protein_coding
Chr2	gramene	gene	5040212	5040760	.	+	.	Name=Zm00001d002055;ID=14833;Alias=GRMZM2G334514;logic_name=maker_gene;description=Zm00001d002055;biotype=protein_coding
Chr2	gramene	gene	5042321	5047668	.	-	.	Name=Zm00001d002056;ID=14835;Alias=GRMZM2G032209;logic_name=maker_gene;description=Zm00001d002056;biotype=protein_coding
Chr2	gramene	gene	5042430	5043005	.	+	.	Name=Zm00001d002057;ID=14836;Alias=AC206980.3_FG007;logic_name=maker_gene;description=Zm00001d002057;biotype=protein_coding
Chr2	gramene	gene	5047549	5056668	.	+	.	Name=Zm00001d002058;ID=14838;Alias=GRMZM2G032022;logic_name=maker_gene;description=Zm00001d002058;biotype=protein_coding
Chr2	maker_gene_rej	gene	5057784	5059938	.	-	.	Name=Zm00001d002059;ID=16415;Alias=GRMZM2G031625;biotype=protein_coding
Chr2	maker_gene_rej	gene	5091386	5092093	.	-	.	Name=Zm00001d002060;ID=16416;biotype=protein_coding
Chr2	maker_gene_rej	gene	5095741	5097948	.	+	.	Name=Zm00001d002061;ID=16417;biotype=protein_coding
Chr2	gramene	gene	5099824	5101829	.	-	.	Name=Zm00001d002062;ID=14851;logic_name=maker_gene;description=Zm00001d002062;biotype=protein_coding
Chr2	gramene	gene	5176357	5177787	.	+	.	Name=Zm00001d002063;ID=14865;Alias=GRMZM2G160523;logic_name=maker_gene;description=Zm00001d002063;biotype=protein_coding
Chr2	gramene	gene	5179621	5180875	.	+	.	Name=Zm00001d000745;ID=50685;logic_name=lncrna_gene;biotype=lincRNA
Chr2	gramene	gene	5191813	5195757	.	+	.	Name=Zm00001d002064;ID=14867;Alias=GRMZM2G160585,pglcat7;logic_name=maker_gene;description=Glycosyltransferases%20[Source:UniProtKB%2FTrEMBL%3BAcc:A0A1D6DW29];biotype=protein_coding
Chr2	gramene	gene	5233170	5237006	.	+	.	Name=Zm00001d002065;ID=14875;Alias=GRMZM2G166281,mir3;logic_name=maker_gene;description=Zm00001d002065;biotype=protein_coding
Chr2	gramene	gene	5267442	5268449	.	-	.	Name=Zm00001d002066;ID=14879;Alias=GRMZM2G096546,irx15;logic_name=maker_gene;description=Plant-specific%20domain%20TIGR01627%20family%20protein%20[Source:UniProtKB%2FTrEMBL%3BAcc:B6UI35];biotype=protein_coding
Chr2	gramene	gene	5288503	5289625	.	-	.	Name=Zm00001d002067;ID=14882;Alias=GRMZM5G810191;logic_name=maker_gene;description=Zm00001d002067;biotype=protein_coding
Chr2	gramene	gene	5312584	5313110	.	+	.	Name=Zm00001d000746;ID=50686;logic_name=lncrna_gene;biotype=lincRNA
Chr2	gramene	gene	5314317	5320223	.	+	.	Name=Zm00001d002068;ID=14888;Alias=GRMZM2G055844,cl5953_1;logic_name=maker_gene;description=Zm00001d002068;biotype=protein_coding
Chr2	gramene	gene	5364541	5364798	.	+	.	Name=Zm00001d002069;ID=14898;Alias=GRMZM2G055752;logic_name=maker_gene;description=Zm00001d002069;biotype=protein_coding
Chr2	gramene	gene	5405982	5406236	.	+	.	Name=Zm00001d002071;ID=14905;Alias=GRMZM2G400961;logic_name=maker_gene;description=Zm00001d002071;biotype=protein_coding
Chr2	gramene	gene	5413401	5413963	.	+	.	Name=Zm00001d002072;ID=14907;Alias=GRMZM2G400965;logic_name=maker_gene;description=Zm00001d002072;biotype=protein_coding
Chr2	maker_gene_rej	gene	5442099	5442717	.	+	.	Name=Zm00001d002073;ID=16424;biotype=protein_coding
Chr2	gramene	gene	5448371	5448682	.	+	.	Name=Zm00001d002074;ID=14911;Alias=GRMZM2G474039;logic_name=maker_gene;description=Zm00001d002074;biotype=protein_coding
Chr2	gramene	gene	5451327	5451979	.	+	.	Name=Zm00001d000747;ID=50689;logic_name=lncrna_gene;biotype=lincRNA
Chr2	gramene	gene	5456239	5459958	.	-	.	Name=Zm00001d002075;ID=14914;Alias=GRMZM2G174784,ereb197;logic_name=maker_gene;description=Zm00001d002075;biotype=protein_coding
Chr2	maker_gene_rej	gene	5471639	5473740	.	-	.	Name=Zm00001d002076;ID=16429;biotype=protein_coding
Chr2	maker_gene_rej	gene	5474378	5476282	.	-	.	Name=Zm00001d002077;ID=16430;biotype=protein_coding
Chr2	maker_gene_rej	gene	5488644	5493093	.	-	.	Name=Zm00001d002078;ID=16431;Alias=GRMZM2G474076;biotype=protein_coding
Chr2	gramene	gene	5505054	5505812	.	+	.	Name=Zm00001d002079;ID=14920;Alias=GRMZM2G174917,ereb47;logic_name=maker_gene;description=AP2-EREBP%20transcription%20factor%20[Source:UniProtKB%2FTrEMBL%3BAcc:A0A060D7N5];biotype=protein_coding
Chr2	gramene	gene	5508384	5514971	.	-	.	Name=Zm00001d002080;ID=14922;Alias=GRMZM2G174926;logic_name=maker_gene;description=Zm00001d002080;biotype=protein_coding
Chr2	gramene	gene	5581258	5582334	.	-	.	Name=Zm00001d002081;ID=14931;logic_name=maker_gene;description=Zm00001d002081;biotype=protein_coding
Chr2	gramene	gene	5670030	5670731	.	-	.	Name=Zm00001d002083;ID=14951;Alias=GRMZM2G114008;logic_name=maker_gene;description=Zm00001d002083;biotype=protein_coding
Chr2	gramene	gene	5711305	5715286	.	+	.	Name=Zm00001d002084;ID=14961;Alias=GRMZM2G066169;logic_name=maker_gene;description=Zm00001d002084;biotype=protein_coding
Chr2	gramene	gene	5771336	5775212	.	+	.	Name=Zm00001d002086;ID=14971;Alias=GRMZM2G023239;logic_name=maker_gene;description=Ubiquitinyl%20hydrolase%201%20[Source:UniProtKB%2FTrEMBL%3BAcc:A0A1D6DW87];biotype=protein_coding
Chr2	gramene	gene	5777235	5781446	.	+	.	Name=Zm00001d002087;ID=14976;Alias=GRMZM5G882708,cl34132_1a;logic_name=maker_gene;description=Zm00001d002087;biotype=protein_coding
Chr2	gramene	gene	5784528	5785115	.	+	.	Name=Zm00001d002088;ID=14979;Alias=GRMZM2G023921,vq13;logic_name=maker_gene;description=DNA-binding%20WRKY%20[Source:UniProtKB%2FTrEMBL%3BAcc:B6TQ63];biotype=protein_coding
Chr2	gramene	gene	5787176	5800531	.	-	.	Name=Zm00001d002089;ID=14982;Alias=GRMZM5G892758;logic_name=maker_gene;description=Zm00001d002089;biotype=protein_coding
Chr2	gramene	gene	5807146	5814918	.	-	.	Name=Zm00001d002090;ID=14985;Alias=GRMZM2G071163;logic_name=maker_gene;description=Zm00001d002090;biotype=protein_coding
Chr2	gramene	gene	5846187	5852086	.	-	.	Name=Zm00001d002091;ID=14992;Alias=GRMZM2G071119;logic_name=maker_gene;description=Chloride%20channel%20protein%20[Source:UniProtKB%2FTrEMBL%3BAcc:A0A1D6DWJ1];biotype=protein_coding
Chr2	maker_gene_rej	gene	5852155	5852421	.	-	.	Name=Zm00001d002092;ID=16447;biotype=protein_coding
Chr2	gramene	gene	5870323	5870748	.	+	.	Name=Zm00001d002093;ID=14995;Alias=GRMZM2G372102;logic_name=maker_gene;description=36.4%20kDa%20proline-rich%20protein%20[Source:UniProtKB%2FTrEMBL%3BAcc:B6TX33];biotype=protein_coding
Chr2	gramene	gene	5872428	5873039	.	+	.	Name=Zm00001d002094;ID=14996;Alias=GRMZM2G372074;logic_name=maker_gene;description=36.4%20kDa%20proline-rich%20protein%20[Source:UniProtKB%2FTrEMBL%3BAcc:B4FQS5];biotype=protein_coding
Chr2	gramene	gene	5873612	5878134	.	-	.	Name=Zm00001d002095;ID=14997;Alias=GRMZM2G070881,AY109603;logic_name=maker_gene;description=Zm00001d002095;biotype=protein_coding
Chr2	gramene	gene	5947564	5948181	.	-	.	Name=Zm00001d002096;ID=15014;Alias=GRMZM2G361388;logic_name=maker_gene;description=Zm00001d002096;biotype=protein_coding
Chr2	gramene	gene	5954841	5956025	.	-	.	Name=Zm00001d002097;ID=15017;Alias=GRMZM5G846550;logic_name=maker_gene;description=Zm00001d002097;biotype=protein_coding
Chr2	gramene	gene	5964116	5965554	.	-	.	Name=Zm00001d002098;ID=15019;Alias=GRMZM2G023071,emp12;logic_name=maker_gene;description=Zm00001d002098;biotype=protein_coding
Chr2	gramene	gene	5969116	5978995	.	-	.	Name=Zm00001d002099;ID=15021;Alias=GRMZM2G023037,si660042c08;logic_name=maker_gene;description=Zm00001d002099;biotype=protein_coding
Chr2	gramene	gene	5979615	5981068	.	+	.	Name=Zm00001d002100;ID=15024;Alias=GRMZM2G022836;logic_name=maker_gene;description=Zm00001d002100;biotype=protein_coding
Chr2	gramene	gene	5980086	5981005	.	-	.	Name=Zm00001d002101;ID=15025;logic_name=maker_gene;description=Zm00001d002101;biotype=protein_coding
Chr2	gramene	gene	5981145	5981218	.	+	.	Name=Zm00001d002102;ID=51072;logic_name=maker_trnascan;biotype=tRNA
Chr2	gramene	gene	5981831	5989287	.	-	.	Name=Zm00001d002103;ID=15026;Alias=GRMZM2G022563;logic_name=maker_gene;description=Zm00001d002103;biotype=protein_coding
Chr2	gramene	gene	5993672	5998425	.	+	.	Name=Zm00001d002104;ID=15030;Alias=GRMZM2G022192,ami4;logic_name=maker_gene;description=Glutamyl-tRNA(Gln)%20amidotransferase%20subunit%20A%2C%20chloroplastic%2Fmitochondrial%20[Source:UniProtKB%2FTrEMBL%3BAcc:A0A1D6DWL6];biotype=protein_coding
Chr2	gramene	gene	6001996	6002805	.	-	.	Name=Zm00001d002105;ID=15031;Alias=GRMZM2G021635,pco119647;logic_name=maker_gene;description=Zm00001d002105;biotype=protein_coding
Chr2	gramene	gene	6005693	6006923	.	-	.	Name=Zm00001d002106;ID=15032;Alias=GRMZM2G021475;logic_name=maker_gene;description=Zm00001d002106;biotype=protein_coding
Chr2	gramene	gene	6027611	6028529	.	-	.	Name=Zm00001d002107;ID=15038;logic_name=maker_gene;description=Zm00001d002107;biotype=protein_coding
Chr2	gramene	gene	6029954	6034459	.	+	.	Name=Zm00001d002108;ID=15039;logic_name=maker_gene;description=Zm00001d002108;biotype=protein_coding
Chr2	gramene	gene	6040734	6041309	.	+	.	Name=Zm00001d002109;ID=15040;Alias=GRMZM5G806157;logic_name=maker_gene;description=Zm00001d002109;biotype=protein_coding
Chr2	gramene	gene	6042639	6045614	.	-	.	Name=Zm00001d002110;ID=15041;logic_name=maker_gene;description=Zm00001d002110;biotype=protein_coding
Chr2	gramene	gene	6046858	6051509	.	+	.	Name=Zm00001d002111;ID=15042;logic_name=maker_gene;description=Zm00001d002111;biotype=protein_coding
Chr2	gramene	gene	6047566	6048192	.	-	.	Name=Zm00001d002112;ID=15043;logic_name=maker_gene;description=Zm00001d002112;biotype=protein_coding
Chr2	gramene	gene	6080286	6092137	.	+	.	Name=Zm00001d002113;ID=15049;logic_name=maker_gene;description=Zm00001d002113;biotype=protein_coding
Chr2	maker_gene_rej	gene	6085368	6087081	.	-	.	Name=Zm00001d002114;ID=16454;biotype=protein_coding
Chr2	gramene	gene	6097422	6101496	.	-	.	Name=Zm00001d002115;ID=15055;Alias=GRMZM5G824964;logic_name=maker_gene;description=ATEB1A%20[Source:UniProtKB%2FTrEMBL%3BAcc:B6TN74];biotype=protein_coding
Chr2	gramene	gene	6106249	6107042	.	+	.	Name=Zm00001d002116;ID=15056;logic_name=maker_gene;description=Zm00001d002116;biotype=protein_coding
Chr2	gramene	gene	6107958	6108470	.	-	.	Name=Zm00001d002117;ID=15057;logic_name=maker_gene;description=Zm00001d002117;biotype=protein_coding
Chr2	maker_gene_rej	gene	6122736	6123071	.	+	.	Name=Zm00001d002118;ID=16457;Alias=GRMZM2G702909;biotype=protein_coding
Chr2	gramene	gene	6125333	6132308	.	+	.	Name=Zm00001d002119;ID=15064;Alias=GRMZM2G072850;logic_name=maker_gene;description=Zm00001d002119;biotype=protein_coding
Chr2	gramene	gene	6140381	6141278	.	-	.	Name=Zm00001d002120;ID=15065;logic_name=maker_gene;description=Zm00001d002120;biotype=protein_coding
Chr2	gramene	gene	6144651	6145983	.	+	.	Name=Zm00001d002121;ID=15066;Alias=GRMZM2G072820,ili1;logic_name=maker_gene;description=Zm00001d002121;biotype=protein_coding
Chr2	gramene	gene	6150635	6155146	.	+	.	Name=Zm00001d002122;ID=15069;Alias=GRMZM2G072264,TIDP3539;logic_name=maker_gene;description=Zm00001d002122;biotype=protein_coding
Chr2	gramene	gene	6155499	6156773	.	-	.	Name=Zm00001d002123;ID=15071;Alias=AC199343.3_FG013;logic_name=maker_gene;description=Zm00001d002123;biotype=protein_coding
Chr2	gramene	gene	6269424	6271525	.	-	.	Name=Zm00001d002124;ID=15081;Alias=GRMZM2G352359,pme9;logic_name=maker_gene;description=Pectinesterase%20[Source:UniProtKB%2FTrEMBL%3BAcc:A0A1D6DWT9];biotype=protein_coding
Chr2	gramene	gene	6276291	6276356	.	-	.	Name=zma-MIR395d;ID=50768;logic_name=mirna;biotype=miRNA
Chr2	gramene	gene	6276947	6277016	.	-	.	Name=zma-MIR395f;ID=50769;logic_name=mirna;biotype=miRNA
Chr2	gramene	gene	6286411	6286495	.	-	.	Name=zma-MIR395e;ID=50770;logic_name=mirna;biotype=miRNA
Chr2	gramene	gene	6286588	6286657	.	-	.	Name=zma-MIR395i;ID=50771;logic_name=mirna;biotype=miRNA
Chr2	gramene	gene	6286803	6287213	.	+	.	Name=Zm00001d000748;ID=50708;logic_name=lncrna_gene;biotype=lincRNA
Chr2	gramene	gene	6287388	6287501	.	-	.	Name=zma-MIR395b;ID=50772;logic_name=mirna;biotype=miRNA
Chr2	gramene	gene	6288043	6288191	.	-	.	Name=zma-MIR395a;ID=50773;logic_name=mirna;biotype=miRNA
Chr2	gramene	gene	6309156	6311132	.	-	.	Name=Zm00001d002126;ID=15087;Alias=AC191113.2_FG002;logic_name=maker_gene;description=Zm00001d002126;biotype=protein_coding
Chr2	gramene	gene	6311730	6312024	.	+	.	Name=Zm00001d000749;ID=50710;logic_name=lncrna_gene;biotype=lincRNA
Chr2	gramene	gene	6316912	6319518	.	-	.	Name=Zm00001d002127;ID=15088;Alias=GRMZM5G866678;logic_name=maker_gene;description=Zm00001d002127;biotype=protein_coding
Chr2	gramene	gene	6318243	6318677	.	-	.	Name=Zm00001d000750;ID=50711;logic_name=lncrna_gene;biotype=lincRNA
Chr2	gramene	gene	6409519	6412809	.	+	.	Name=Zm00001d002128;ID=15097;Alias=GRMZM2G004590;logic_name=maker_gene;description=Zm00001d002128;biotype=protein_coding
Chr2	gramene	gene	6412909	6421954	.	-	.	Name=Zm00001d002129;ID=15099;Alias=GRMZM2G305007,BE640649;logic_name=maker_gene;description=Zm00001d002129;biotype=protein_coding
Chr2	gramene	gene	6428322	6429743	.	-	.	Name=Zm00001d002131;ID=15102;Alias=GRMZM2G004305;logic_name=maker_gene;description=Zm00001d002131;biotype=protein_coding
Chr2	gramene	gene	6436643	6437312	.	-	.	Name=Zm00001d002132;ID=15104;Alias=GRMZM2G036262;logic_name=maker_gene;description=Zm00001d002132;biotype=protein_coding
Chr2	gramene	gene	6442599	6443331	.	+	.	Name=Zm00001d002133;ID=15107;Alias=GRMZM2G043027;logic_name=maker_gene;description=Zm00001d002133;biotype=protein_coding
Chr2	gramene	gene	6445382	6447909	.	-	.	Name=Zm00001d002134;ID=15108;logic_name=maker_gene;description=Zm00001d002134;biotype=protein_coding
Chr2	gramene	gene	6449296	6454805	.	-	.	Name=Zm00001d002135;ID=15109;Alias=GRMZM5G848138,GRMZM6G828652;logic_name=maker_gene;description=Zm00001d002135;biotype=protein_coding
Chr2	gramene	gene	6496902	6497840	.	-	.	Name=Zm00001d002136;ID=15114;Alias=GRMZM2G010474;logic_name=maker_gene;description=Zm00001d002136;biotype=protein_coding
Chr2	gramene	gene	6508338	6509353	.	+	.	Name=Zm00001d002137;ID=15118;Alias=GRMZM5G899080,propep1;logic_name=maker_gene;description=Zm00001d002137;biotype=protein_coding
Chr2	gramene	gene	6519765	6520292	.	+	.	Name=Zm00001d002138;ID=15119;Alias=GRMZM2G339117,propep3;logic_name=maker_gene;description=Zm00001d002138;biotype=protein_coding
Chr2	gramene	gene	6521137	6521937	.	+	.	Name=Zm00001d000751;ID=50715;logic_name=lncrna_gene;biotype=lincRNA
Chr2	gramene	gene	6550006	6551872	.	+	.	Name=Zm00001d002139;ID=15123;Alias=GRMZM5G882427;logic_name=maker_gene;description=Zm00001d002139;biotype=protein_coding
Chr2	gramene	gene	6555540	6559295	.	-	.	Name=Zm00001d002140;ID=15125;Alias=GRMZM5G886765;logic_name=maker_gene;description=Zm00001d002140;biotype=protein_coding
Chr2	gramene	gene	6563943	6574240	.	-	.	Name=Zm00001d002141;ID=15126;Alias=GRMZM2G052569,GRMZM5G829840;logic_name=maker_gene;description=Zm00001d002141;biotype=protein_coding
Chr2	maker_gene_rej	gene	6634436	6635311	.	+	.	Name=Zm00001d002142;ID=16485;Alias=AC202705.2_FG001;biotype=protein_coding
Chr2	gramene	gene	6636877	6642835	.	+	.	Name=Zm00001d002143;ID=15131;Alias=GRMZM2G131961,bzip27;logic_name=maker_gene;description=Zm00001d002143;biotype=protein_coding
Chr2	gramene	gene	6655659	6656357	.	+	.	Name=Zm00001d002144;ID=15135;Alias=GRMZM2G431783,epf2;logic_name=maker_gene;description=Zm00001d002144;biotype=protein_coding
Chr2	gramene	gene	6741571	6747368	.	+	.	Name=Zm00001d002145;ID=15141;Alias=GRMZM2G138782;logic_name=maker_gene;description=Zm00001d002145;biotype=protein_coding
Chr2	gramene	gene	6773725	6776694	.	-	.	Name=Zm00001d002146;ID=15144;Alias=GRMZM2G159161;logic_name=maker_gene;description=Zm00001d002146;biotype=protein_coding
Chr2	gramene	gene	6777775	6781319	.	+	.	Name=Zm00001d002147;ID=15145;Alias=GRMZM2G159082;logic_name=maker_gene;description=Zm00001d002147;biotype=protein_coding
Chr2	gramene	gene	6819751	6827540	.	-	.	Name=Zm00001d002149;ID=15148;Alias=GRMZM2G063519;logic_name=maker_gene;description=Hexosyltransferase%20[Source:UniProtKB%2FTrEMBL%3BAcc:B4FRZ8];biotype=protein_coding
Chr2	gramene	gene	6820212	6823142	.	+	.	Name=Zm00001d002150;ID=15149;Alias=GRMZM2G363470;logic_name=maker_gene;description=Zm00001d002150;biotype=protein_coding
Chr2	maker_gene_rej	gene	6835978	6836601	.	+	.	Name=Zm00001d002151;ID=16491;biotype=protein_coding
Chr2	maker_gene_rej	gene	6858379	6863670	.	-	.	Name=Zm00001d002152;ID=16492;Alias=GRMZM2G106010;biotype=protein_coding
Chr2	gramene	gene	6864643	6869033	.	+	.	Name=Zm00001d002153;ID=15154;Alias=GRMZM2G406977;logic_name=maker_gene;description=Zm00001d002153;biotype=protein_coding
Chr2	gramene	gene	6869196	6875212	.	-	.	Name=Zm00001d002154;ID=15155;Alias=GRMZM2G106056,mre11a;logic_name=maker_gene;description=Zm00001d002154;biotype=protein_coding
Chr2	gramene	gene	6874784	6877507	.	+	.	Name=Zm00001d002155;ID=15156;Alias=GRMZM2G106105;logic_name=maker_gene;description=LSM7-like%20[Source:UniProtKB%2FTrEMBL%3BAcc:B6U772];biotype=protein_coding
Chr2	gramene	gene	6878316	6881153	.	+	.	Name=Zm00001d002156;ID=15157;Alias=GRMZM2G106245,sgb101;logic_name=maker_gene;description=GNAT%20transcription%20factor%20[Source:UniProtKB%2FTrEMBL%3BAcc:Q94F76];biotype=protein_coding
Chr2	gramene	gene	6883711	6885633	.	-	.	Name=Zm00001d002157;ID=15158;Alias=GRMZM2G106384,ppr14;logic_name=maker_gene;description=Zm00001d002157;biotype=protein_coding
Chr2	gramene	gene	6886753	6887019	.	+	.	Name=Zm00001d002158;ID=15159;Alias=GRMZM2G106393,umc1497a;logic_name=maker_gene;description=Wound%20induced%20protein%20[Source:UniProtKB%2FTrEMBL%3BAcc:B4F9E7];biotype=protein_coding
Chr2	gramene	gene	6889076	6889357	.	+	.	Name=Zm00001d002159;ID=15160;Alias=GRMZM2G106413,umc2403;logic_name=maker_gene;description=Wound%20induced%20protein%20[Source:UniProtKB%2FTrEMBL%3BAcc:B6SKC8];biotype=protein_coding
Chr2	gramene	gene	6893694	6893936	.	+	.	Name=Zm00001d002160;ID=15161;Alias=GRMZM2G106445;logic_name=maker_gene;description=Wound%20induced%20protein%20[Source:UniProtKB%2FTrEMBL%3BAcc:B6U6K5];biotype=protein_coding
Chr2	gramene	gene	6896084	6896404	.	+	.	Name=Zm00001d002161;ID=15162;Alias=GRMZM2G106511;logic_name=maker_gene;description=Wound-induced%20protein%20[Source:UniProtKB%2FTrEMBL%3BAcc:B6SK47];biotype=protein_coding
Chr2	gramene	gene	6959896	6965024	.	-	.	Name=Zm00001d002163;ID=15165;Alias=GRMZM2G106578,dgk3;logic_name=maker_gene;description=Diacylglycerol%20kinase%20[Source:UniProtKB%2FTrEMBL%3BAcc:C0P2P0];biotype=protein_coding
Chr2	gramene	gene	7002198	7013173	.	+	.	Name=Zm00001d002164;ID=15169;logic_name=maker_gene;description=Zm00001d002164;biotype=protein_coding
Chr2	maker_gene_rej	gene	7052612	7053127	.	-	.	Name=Zm00001d002165;ID=16496;biotype=protein_coding
Chr2	gramene	gene	7053614	7066223	.	+	.	Name=Zm00001d002166;ID=15174;Alias=GRMZM2G379758;logic_name=maker_gene;description=Eukaryotic%20translation%20initiation%20factor%203%20subunit%20C%20[Source:UniProtKB%2FTrEMBL%3BAcc:A0A1D6DXB0];biotype=protein_coding
Chr2	gramene	gene	7083640	7086670	.	+	.	Name=Zm00001d002167;ID=15179;Alias=GRMZM2G115716;logic_name=maker_gene;description=Zm00001d002167;biotype=protein_coding
Chr2	gramene	gene	7088395	7092058	.	-	.	Name=Zm00001d002168;ID=15180;Alias=GRMZM2G115705;logic_name=maker_gene;description=Serine%2Fthreonine-protein%20kinase%20[Source:UniProtKB%2FTrEMBL%3BAcc:A0A1D6DXF1];biotype=protein_coding
Chr2	gramene	gene	7094303	7100353	.	+	.	Name=Zm00001d002169;ID=15182;Alias=GRMZM2G115598;logic_name=maker_gene;description=Eukaryotic%20translation%20initiation%20factor%203%20subunit%20C%20[Source:UniProtKB%2FTrEMBL%3BAcc:A0A1D6DXF6];biotype=protein_coding
Chr2	maker_gene_rej	gene	7100905	7101289	.	-	.	Name=Zm00001d002170;ID=16501;biotype=protein_coding
Chr2	maker_gene_rej	gene	7104391	7104921	.	-	.	Name=Zm00001d002171;ID=16502;biotype=protein_coding
Chr2	gramene	gene	7110526	7119435	.	+	.	Name=Zm00001d002172;ID=15184;Alias=GRMZM2G419290,GRMZM2G419318;logic_name=maker_gene;description=Zm00001d002172;biotype=protein_coding
Chr2	gramene	gene	7192639	7194765	.	-	.	Name=Zm00001d002173;ID=15189;Alias=GRMZM2G470694;logic_name=maker_gene;description=Zm00001d002173;biotype=protein_coding
Chr2	gramene	gene	7239862	7249041	.	+	.	Name=Zm00001d002174;ID=15194;Alias=GRMZM2G010892,GRMZM2G010962;logic_name=maker_gene;description=Zm00001d002174;biotype=protein_coding
Chr2	gramene	gene	7264838	7267531	.	-	.	Name=Zm00001d002175;ID=15200;Alias=GRMZM2G042055,Zm00001d002175;logic_name=maker_gene;description=Zm00001d002175;biotype=protein_coding
Chr2	gramene	gene	7283524	7285960	.	-	.	Name=Zm00001d002176;ID=15202;Alias=GRMZM2G175321;logic_name=maker_gene;description=AATL2%20[Source:UniProtKB%2FTrEMBL%3BAcc:B6TF11];biotype=protein_coding
Chr2	gramene	gene	7287189	7287453	.	-	.	Name=Zm00001d000752;ID=50728;logic_name=lncrna_gene;biotype=lincRNA
Chr2	maker_gene_rej	gene	7287415	7292392	.	+	.	Name=Zm00001d002177;ID=16511;Alias=GRMZM2G175288;biotype=protein_coding
Chr2	gramene	gene	7300454	7304565	.	+	.	Name=Zm00001d002178;ID=15208;Alias=GRMZM2G175258;logic_name=maker_gene;description=Zm00001d002178;biotype=protein_coding
Chr2	gramene	gene	7378668	7380035	.	-	.	Name=Zm00001d002179;ID=15216;Alias=GRMZM2G039097;logic_name=maker_gene;description=Zm00001d002179;biotype=protein_coding
Chr2	maker_gene_rej	gene	7397701	7398012	.	-	.	Name=Zm00001d002180;ID=16519;biotype=protein_coding
Chr2	gramene	gene	7399561	7402797	.	+	.	Name=Zm00001d002181;ID=15219;Alias=GRMZM2G422340;logic_name=maker_gene;description=Zm00001d002181;biotype=protein_coding
Chr2	gramene	gene	7404666	7405793	.	-	.	Name=Zm00001d002182;ID=15220;Alias=GRMZM2G122581;logic_name=maker_gene;description=Zm00001d002182;biotype=protein_coding
Chr2	maker_gene_rej	gene	7457341	7457834	.	+	.	Name=Zm00001d002183;ID=16523;biotype=protein_coding
Chr2	gramene	gene	7537954	7546246	.	+	.	Name=Zm00001d002184;ID=15237;Alias=GRMZM2G164400,pza03747;logic_name=maker_gene;description=Zm00001d002184;biotype=protein_coding
Chr2	gramene	gene	7546109	7550392	.	-	.	Name=Zm00001d002185;ID=15239;Alias=GRMZM2G164277,sdg140;logic_name=maker_gene;description=Zm00001d002185;biotype=protein_coding
Chr2	gramene	gene	7609522	7614852	.	+	.	Name=Zm00001d002186;ID=15250;Alias=GRMZM2G114861,dv1;logic_name=maker_gene;description=Kinesin-like%20protein%20[Source:UniProtKB%2FTrEMBL%3BAcc:B6SY02];biotype=protein_coding
Chr2	gramene	gene	7616520	7619180	.	-	.	Name=Zm00001d002187;ID=15251;Alias=GRMZM2G411046;logic_name=maker_gene;description=Zm00001d002187;biotype=protein_coding
Chr2	gramene	gene	7621202	7622833	.	+	.	Name=Zm00001d002188;ID=15252;logic_name=maker_gene;description=Zm00001d002188;biotype=protein_coding
Chr2	gramene	gene	7646459	7646984	.	+	.	Name=Zm00001d002189;ID=15254;logic_name=maker_gene;description=Zm00001d002189;biotype=protein_coding
Chr2	gramene	gene	7649644	7654759	.	+	.	Name=Zm00001d002190;ID=15255;Alias=GRMZM2G121074,sda1;logic_name=maker_gene;description=Zm00001d002190;biotype=protein_coding
Chr2	gramene	gene	7656052	7658947	.	+	.	Name=Zm00001d002191;ID=15257;Alias=GRMZM2G121070;logic_name=maker_gene;description=Zm00001d002191;biotype=protein_coding
Chr2	gramene	gene	7733258	7735211	.	+	.	Name=Zm00001d002193;ID=15261;logic_name=maker_gene;description=Xyloglucan%20endotransglucosylase%2Fhydrolase%20[Source:UniProtKB%2FTrEMBL%3BAcc:B6TJ72];biotype=protein_coding
Chr2	gramene	gene	7754336	7754833	.	-	.	Name=Zm00001d002194;ID=15264;logic_name=maker_gene;description=Zm00001d002194;biotype=protein_coding
Chr2	gramene	gene	7754851	7760229	.	-	.	Name=Zm00001d002195;ID=15265;logic_name=maker_gene;description=Zm00001d002195;biotype=protein_coding
Chr2	maker_gene_rej	gene	7765089	7765466	.	+	.	Name=Zm00001d002196;ID=16535;biotype=protein_coding
Chr2	maker_gene_rej	gene	7823502	7823972	.	-	.	Name=Zm00001d002197;ID=16538;biotype=protein_coding
Chr2	gramene	gene	7833348	7838132	.	+	.	Name=Zm00001d002198;ID=15268;Alias=GRMZM2G168985;logic_name=maker_gene;description=Zm00001d002198;biotype=protein_coding
Chr2	gramene	gene	8127537	8131717	.	+	.	Name=Zm00001d002199;ID=15300;Alias=GRMZM2G454511;logic_name=maker_gene;description=Zm00001d002199;biotype=protein_coding
Chr2	gramene	gene	8145079	8148406	.	+	.	Name=Zm00001d002200;ID=15304;Alias=GRMZM2G155217,umc1961;logic_name=maker_gene;description=Zm00001d002200;biotype=protein_coding
Chr2	maker_gene_rej	gene	8180829	8181299	.	-	.	Name=Zm00001d002201;ID=16552;biotype=protein_coding
Chr2	gramene	gene	8232966	8234474	.	+	.	Name=Zm00001d002202;ID=15310;Alias=GRMZM5G886182;logic_name=maker_gene;description=Zm00001d002202;biotype=protein_coding
Chr2	gramene	gene	8237460	8239582	.	-	.	Name=Zm00001d002203;ID=15311;Alias=GRMZM5G899582;logic_name=maker_gene;description=Zm00001d002203;biotype=protein_coding
Chr2	gramene	gene	8241636	8242298	.	+	.	Name=Zm00001d002204;ID=15312;Alias=GRMZM2G461593;logic_name=maker_gene;description=Zm00001d002204;biotype=protein_coding
Chr2	gramene	gene	8245392	8246762	.	+	.	Name=Zm00001d002205;ID=15314;Alias=GRMZM2G093341;logic_name=maker_gene;description=Zm00001d002205;biotype=protein_coding
Chr2	gramene	gene	8251232	8254445	.	-	.	Name=Zm00001d002206;ID=15315;Alias=GRMZM5G834553;logic_name=maker_gene;description=Zm00001d002206;biotype=protein_coding
Chr2	gramene	gene	8254579	8257472	.	+	.	Name=Zm00001d002208;ID=15317;Alias=GRMZM5G804477;logic_name=maker_gene;description=Zm00001d002208;biotype=protein_coding
Chr2	gramene	gene	8255171	8255731	.	-	.	Name=Zm00001d002207;ID=15318;logic_name=maker_gene;description=Zm00001d002207;biotype=protein_coding
Chr2	gramene	gene	8281797	8283921	.	-	.	Name=Zm00001d002209;ID=15323;logic_name=maker_gene;description=Zm00001d002209;biotype=protein_coding
Chr2	maker_gene_rej	gene	8295470	8296132	.	-	.	Name=Zm00001d002210;ID=16556;biotype=protein_coding
Chr2	gramene	gene	8299226	8300593	.	+	.	Name=Zm00001d002211;ID=15325;Alias=GRMZM2G108875;logic_name=maker_gene;description=Zm00001d002211;biotype=protein_coding
Chr2	gramene	gene	8305063	8308443	.	-	.	Name=Zm00001d002212;ID=15327;Alias=GRMZM5G840111;logic_name=maker_gene;description=Zm00001d002212;biotype=protein_coding
Chr2	gramene	gene	8309418	8309816	.	-	.	Name=Zm00001d002213;ID=15328;Alias=GRMZM2G087256;logic_name=maker_gene;description=Zm00001d002213;biotype=protein_coding
Chr2	gramene	gene	8312312	8313967	.	+	.	Name=Zm00001d002214;ID=15329;Alias=GRMZM2G389135;logic_name=maker_gene;description=Zm00001d002214;biotype=protein_coding
Chr2	gramene	gene	8316318	8318440	.	-	.	Name=Zm00001d002215;ID=15330;Alias=GRMZM2G026517;logic_name=maker_gene;description=Zm00001d002215;biotype=protein_coding
Chr2	gramene	gene	8320447	8327199	.	+	.	Name=Zm00001d002216;ID=15332;Alias=GRMZM2G329222,GRMZM5G823824;logic_name=maker_gene;description=Zm00001d002216;biotype=protein_coding
Chr2	gramene	gene	8330859	8333622	.	+	.	Name=Zm00001d002217;ID=15334;Alias=GRMZM2G129957;logic_name=maker_gene;description=Zm00001d002217;biotype=protein_coding
Chr2	gramene	gene	8369292	8372532	.	-	.	Name=Zm00001d002218;ID=15340;logic_name=maker_gene;description=Zm00001d002218;biotype=protein_coding
Chr2	maker_gene_rej	gene	8372915	8373255	.	+	.	Name=Zm00001d002219;ID=16565;biotype=protein_coding
Chr2	gramene	gene	8373597	8374121	.	-	.	Name=Zm00001d002220;ID=15341;Alias=AC196954.2_FG012;logic_name=maker_gene;description=Zm00001d002220;biotype=protein_coding
Chr2	gramene	gene	8373808	8375862	.	+	.	Name=Zm00001d002221;ID=15342;logic_name=maker_gene;description=Zm00001d002221;biotype=protein_coding
Chr2	maker_gene_rej	gene	8381221	8382335	.	+	.	Name=Zm00001d002222;ID=16566;Alias=GRMZM5G854980;biotype=protein_coding
Chr2	gramene	gene	8391759	8392421	.	+	.	Name=Zm00001d002224;ID=15345;Alias=GRMZM5G851215;logic_name=maker_gene;description=Zm00001d002224;biotype=protein_coding
Chr2	gramene	gene	8395514	8396884	.	+	.	Name=Zm00001d002225;ID=15347;logic_name=maker_gene;description=Zm00001d002225;biotype=protein_coding
Chr2	gramene	gene	8400998	8404234	.	-	.	Name=Zm00001d002226;ID=15348;logic_name=maker_gene;description=Zm00001d002226;biotype=protein_coding
Chr2	gramene	gene	8405299	8405823	.	-	.	Name=Zm00001d002227;ID=15349;logic_name=maker_gene;description=Zm00001d002227;biotype=protein_coding
Chr2	gramene	gene	8405510	8407633	.	+	.	Name=Zm00001d002228;ID=15350;Alias=GRMZM5G846115;logic_name=maker_gene;description=Zm00001d002228;biotype=protein_coding
Chr2	gramene	gene	8409870	8411993	.	-	.	Name=Zm00001d002229;ID=15352;Alias=GRMZM5G834759;logic_name=maker_gene;description=Zm00001d002229;biotype=protein_coding
Chr2	gramene	gene	8431322	8431756	.	+	.	Name=Zm00001d002230;ID=15354;Alias=GRMZM2G301387;logic_name=maker_gene;description=Zm00001d002230;biotype=protein_coding
Chr2	gramene	gene	8444493	8445857	.	+	.	Name=Zm00001d002231;ID=15356;Alias=GRMZM5G816240;logic_name=maker_gene;description=Zm00001d002231;biotype=protein_coding
Chr2	gramene	gene	8447965	8448222	.	+	.	Name=Zm00001d000753;ID=50733;logic_name=lncrna_gene;biotype=lincRNA
Chr2	gramene	gene	8449826	8451193	.	+	.	Name=Zm00001d002232;ID=15358;Alias=GRMZM2G301389;logic_name=maker_gene;description=Zm00001d002232;biotype=protein_coding
Chr2	maker_gene_rej	gene	8454406	8459082	.	+	.	Name=Zm00001d002233;ID=16569;biotype=protein_coding
Chr2	gramene	gene	8463903	8470216	.	+	.	Name=Zm00001d002234;ID=15359;Alias=GRMZM2G001289,hb75;logic_name=maker_gene;description=Zm00001d002234;biotype=protein_coding
Chr2	gramene	gene	8470331	8477172	.	-	.	Name=Zm00001d002235;ID=15360;Alias=GRMZM2G001334;logic_name=maker_gene;description=Zm00001d002235;biotype=protein_coding
Chr2	gramene	gene	8477325	8478126	.	+	.	Name=Zm00001d002236;ID=15362;logic_name=maker_gene;description=Zm00001d002236;biotype=protein_coding
Chr2	maker_gene_rej	gene	8545820	8546401	.	-	.	Name=Zm00001d002237;ID=16570;Alias=GRMZM2G122670;biotype=protein_coding
Chr2	gramene	gene	8598935	8599837	.	-	.	Name=Zm00001d002238;ID=15376;logic_name=maker_gene;description=Zm00001d002238;biotype=protein_coding
Chr2	gramene	gene	8607518	8615365	.	-	.	Name=Zm00001d002239;ID=15378;Alias=GRMZM5G851468;logic_name=maker_gene;description=Zm00001d002239;biotype=protein_coding
Chr2	gramene	gene	8612344	8612952	.	-	.	Name=Zm00001d000754;ID=50735;logic_name=lncrna_gene;biotype=lincRNA
Chr2	gramene	gene	8679377	8682078	.	+	.	Name=Zm00001d002240;ID=15382;Alias=GRMZM2G073743;logic_name=maker_gene;description=CHL-Zea%20mays%20Chloroplastic%20lipocalin%20[Source:UniProtKB%2FTrEMBL%3BAcc:B4FZ35];biotype=protein_coding
Chr2	gramene	gene	8682679	8686126	.	+	.	Name=Zm00001d002241;ID=15384;Alias=GRMZM2G073861;logic_name=maker_gene;description=Zm00001d002241;biotype=protein_coding
Chr2	gramene	gene	8689588	8693978	.	-	.	Name=Zm00001d002242;ID=15385;logic_name=maker_gene;description=Zm00001d002242;biotype=protein_coding
Chr2	gramene	gene	8725742	8730885	.	-	.	Name=Zm00001d002243;ID=15388;Alias=GRMZM2G012088,pco079863;logic_name=maker_gene;description=Zm00001d002243;biotype=protein_coding
Chr2	gramene	gene	8756124	8760087	.	-	.	Name=Zm00001d002244;ID=15389;Alias=GRMZM2G012628;logic_name=maker_gene;description=Zm00001d002244;biotype=protein_coding
Chr2	maker_gene_rej	gene	8901334	8901600	.	+	.	Name=Zm00001d002245;ID=16583;biotype=protein_coding
Chr2	gramene	gene	8903282	8911060	.	+	.	Name=Zm00001d002246;ID=15399;Alias=GRMZM2G091302,pks1;logic_name=maker_gene;description=Zm00001d002246;biotype=protein_coding
Chr2	gramene	gene	8911631	8912173	.	-	.	Name=Zm00001d002247;ID=15400;Alias=GRMZM2G091251;logic_name=maker_gene;description=Zm00001d002247;biotype=protein_coding
Chr2	maker_gene_rej	gene	8956706	8957005	.	-	.	Name=Zm00001d002248;ID=16587;biotype=protein_coding
Chr2	gramene	gene	8960429	8961938	.	-	.	Name=Zm00001d002249;ID=15406;Alias=GRMZM2G142700;logic_name=maker_gene;description=Zm00001d002249;biotype=protein_coding
Chr2	gramene	gene	8963531	8979381	.	+	.	Name=Zm00001d002250;ID=15407;Alias=GRMZM2G302701,GRMZM2G443445,GRMZM2G443447;logic_name=maker_gene;description=Zm00001d002250;biotype=protein_coding
Chr2	gramene	gene	8979981	8981024	.	+	.	Name=Zm00001d002251;ID=15408;logic_name=maker_gene;description=Zm00001d002251;biotype=protein_coding
Chr2	gramene	gene	8982467	8987139	.	+	.	Name=Zm00001d002252;ID=15409;Alias=GRMZM2G002559;logic_name=maker_gene;description=Zm00001d002252;biotype=protein_coding
Chr2	gramene	gene	8988852	8989265	.	-	.	Name=Zm00001d002253;ID=15410;Alias=GRMZM2G302712;logic_name=maker_gene;description=60S%20ribosomal%20protein%20L27%20[Source:UniProtKB%2FTrEMBL%3BAcc:B4FEE3];biotype=protein_coding
Chr2	gramene	gene	9046823	9047224	.	-	.	Name=Zm00001d002254;ID=15419;Alias=GRMZM2G302936;logic_name=maker_gene;description=Zm00001d002254;biotype=protein_coding
Chr2	gramene	gene	9046851	9047243	.	+	.	Name=Zm00001d002255;ID=15420;Alias=GRMZM2G302927;logic_name=maker_gene;description=Zm00001d002255;biotype=protein_coding
Chr2	gramene	gene	9055230	9066450	.	+	.	Name=Zm00001d002256;ID=15421;Alias=GRMZM5G897776,ss2;logic_name=maker_gene;description=Zm00001d002256;biotype=protein_coding
Chr2	gramene	gene	9067800	9076270	.	+	.	Name=Zm00001d002257;ID=15423;Alias=GRMZM2G076826,atg8c;logic_name=maker_gene;description=Autophagy-related%20protein%20[Source:UniProtKB%2FTrEMBL%3BAcc:B6SUL0];biotype=protein_coding
Chr2	gramene	gene	9079646	9079763	.	+	.	Name=zma-MIR171c;ID=50775;logic_name=mirna;biotype=miRNA
Chr2	gramene	gene	9081347	9084382	.	-	.	Name=Zm00001d002258;ID=15425;Alias=GRMZM5G876898,IDP232;logic_name=maker_gene;description=Aminomethyltransferase%20[Source:UniProtKB%2FTrEMBL%3BAcc:B6TQ06];biotype=protein_coding
Chr2	gramene	gene	9085387	9088906	.	-	.	Name=Zm00001d002259;ID=15426;Alias=GRMZM2G076539;logic_name=maker_gene;description=Zm00001d002259;biotype=protein_coding
Chr2	gramene	gene	9089887	9093334	.	-	.	Name=Zm00001d002260;ID=15427;Alias=GRMZM2G076239;logic_name=maker_gene;description=Zm00001d002260;biotype=protein_coding
Chr2	gramene	gene	9094317	9098515	.	-	.	Name=Zm00001d002261;ID=15428;Alias=GRMZM5G853854;logic_name=maker_gene;description=Zm00001d002261;biotype=protein_coding
Chr2	gramene	gene	9126865	9127842	.	-	.	Name=Zm00001d000755;ID=50742;logic_name=lncrna_gene;biotype=lincRNA
Chr2	gramene	gene	9128245	9128913	.	+	.	Name=Zm00001d002262;ID=15433;Alias=GRMZM2G148998;logic_name=maker_gene;description=Zm00001d002262;biotype=protein_coding
Chr2	gramene	gene	9129688	9132600	.	-	.	Name=Zm00001d002263;ID=15434;logic_name=maker_gene;description=Zm00001d002263;biotype=protein_coding
Chr2	maker_gene_rej	gene	9137223	9137720	.	+	.	Name=Zm00001d002264;ID=16600;biotype=protein_coding
Chr2	maker_gene_rej	gene	9138666	9139862	.	+	.	Name=Zm00001d002265;ID=16602;biotype=protein_coding
Chr2	gramene	gene	9167395	9172599	.	+	.	Name=Zm00001d002266;ID=15436;Alias=GRMZM2G000052,pao2;logic_name=maker_gene;description=Zm00001d002266;biotype=protein_coding
Chr2	gramene	gene	9178166	9178449	.	-	.	Name=Zm00001d002268;ID=15441;Alias=GRMZM2G300497;logic_name=maker_gene;description=Zm00001d002268;biotype=protein_coding
Chr2	gramene	gene	9179578	9183463	.	-	.	Name=Zm00001d002269;ID=15442;Alias=GRMZM2G000047;logic_name=maker_gene;description=Potassium%20transporter%20[Source:UniProtKB%2FTrEMBL%3BAcc:A0A1D6DYY5];biotype=protein_coding
Chr2	maker_gene_rej	gene	9183844	9184083	.	-	.	Name=Zm00001d002270;ID=16603;biotype=protein_coding
Chr2	gramene	gene	9188022	9190971	.	+	.	Name=Zm00001d002271;ID=15443;Alias=GRMZM2G000044;logic_name=maker_gene;description=Zm00001d002271;biotype=protein_coding
Chr2	gramene	gene	9189239	9198503	.	-	.	Name=Zm00001d002272;ID=15444;Alias=GRMZM2G000039,cl8900_1;logic_name=maker_gene;description=Zm00001d002272;biotype=protein_coding
Chr2	maker_gene_rej	gene	9245029	9245295	.	+	.	Name=Zm00001d002273;ID=16607;biotype=protein_coding
Chr2	gramene	gene	9274911	9278376	.	-	.	Name=Zm00001d002274;ID=15449;Alias=GRMZM2G084046,AY112075;logic_name=maker_gene;description=Zm00001d002274;biotype=protein_coding
Chr2	gramene	gene	9289483	9289695	.	+	.	Name=Zm00001d000756;ID=50748;logic_name=lncrna_gene;biotype=lincRNA
Chr2	gramene	gene	9317072	9317798	.	+	.	Name=Zm00001d002276;ID=15453;Alias=GRMZM2G084325;logic_name=maker_gene;description=Zm00001d002276;biotype=protein_coding
Chr2	gramene	gene	9318025	9322925	.	-	.	Name=Zm00001d002277;ID=15454;Alias=GRMZM2G383122;logic_name=maker_gene;description=Zm00001d002277;biotype=protein_coding
Chr2	gramene	gene	9427786	9430561	.	-	.	Name=Zm00001d002278;ID=15462;Alias=GRMZM2G107711;logic_name=maker_gene;description=Zm00001d002278;biotype=protein_coding
Chr2	gramene	gene	9471254	9480011	.	-	.	Name=Zm00001d002280;ID=15465;logic_name=maker_gene;description=Zm00001d002280;biotype=protein_coding
Chr2	gramene	gene	9495581	9496234	.	-	.	Name=Zm00001d002281;ID=15467;Alias=GRMZM2G337011,mybr50;logic_name=maker_gene;description=Zm00001d002281;biotype=protein_coding
Chr2	gramene	gene	9498177	9500738	.	+	.	Name=Zm00001d002282;ID=15468;Alias=GRMZM2G041518;logic_name=maker_gene;description=Zm00001d002282;biotype=protein_coding
Chr2	gramene	gene	9543623	9547268	.	+	.	Name=Zm00001d002283;ID=15471;Alias=GRMZM2G165060;logic_name=maker_gene;description=Zm00001d002283;biotype=protein_coding
Chr2	gramene	gene	9548790	9551959	.	-	.	Name=Zm00001d002284;ID=15473;Alias=GRMZM2G165007;logic_name=maker_gene;description=Zm00001d002284;biotype=protein_coding
Chr2	gramene	gene	9589202	9591738	.	-	.	Name=Zm00001d002285;ID=15478;Alias=GRMZM2G156977,nactf22;logic_name=maker_gene;description=NAC%20domain-containing%20protein%2021%2F22%20[Source:UniProtKB%2FTrEMBL%3BAcc:B6TDG6];biotype=protein_coding
Chr2	gramene	gene	9600263	9600704	.	+	.	Name=Zm00001d000757;ID=50751;logic_name=lncrna_gene;biotype=lincRNA
Chr2	gramene	gene	9608759	9609793	.	-	.	Name=Zm00001d002286;ID=15480;Alias=GRMZM2G380518;logic_name=maker_gene;description=Zm00001d002286;biotype=protein_coding
Chr2	gramene	gene	9614924	9619283	.	+	.	Name=Zm00001d002287;ID=15481;Alias=GRMZM2G080041;logic_name=maker_gene;description=Non-specific%20serine%2Fthreonine%20protein%20kinase%20[Source:UniProtKB%2FTrEMBL%3BAcc:A0A1D6DZ88];biotype=protein_coding
Chr2	gramene	gene	9618257	9621258	.	-	.	Name=Zm00001d002288;ID=15482;Alias=GRMZM2G080054,bhlh148;logic_name=maker_gene;description=Zm00001d002288;biotype=protein_coding
Chr2	gramene	gene	9663177	9663262	.	+	.	Name=Zm00001d002289;ID=51092;logic_name=maker_trnascan;biotype=tRNA
Chr2	gramene	gene	9665024	9665482	.	-	.	Name=Zm00001d002290;ID=15484;Alias=AC188831.3_FG005;logic_name=maker_gene;description=Zm00001d002290;biotype=protein_coding
Chr2	gramene	gene	9670599	9670672	.	+	.	Name=Zm00001d002291;ID=51093;logic_name=maker_trnascan;biotype=tRNA
Chr2	gramene	gene	9672073	9678050	.	-	.	Name=Zm00001d002292;ID=15486;Alias=GRMZM2G040397,gpm461b;logic_name=maker_gene;description=Zm00001d002292;biotype=protein_coding
Chr2	maker_gene_rej	gene	9679631	9681378	.	+	.	Name=Zm00001d002293;ID=16627;biotype=protein_coding
Chr2	gramene	gene	9683891	9683963	.	+	.	Name=Zm00001d002294;ID=51094;logic_name=maker_trnascan;biotype=tRNA
Chr2	gramene	gene	9724752	9726061	.	+	.	Name=Zm00001d002295;ID=15487;Alias=GRMZM2G094328;logic_name=maker_gene;description=Zm00001d002295;biotype=protein_coding
Chr2	gramene	gene	9726108	9730374	.	-	.	Name=Zm00001d002296;ID=15488;Alias=GRMZM2G094255,TIDP3748;logic_name=maker_gene;description=Imidazoleglycerol-phosphate%20dehydratase%20[Source:UniProtKB%2FTrEMBL%3BAcc:A0A1D6DZA5];biotype=protein_coding
Chr2	maker_gene_rej	gene	9733638	9736361	.	-	.	Name=Zm00001d002297;ID=16628;Alias=AC187212.3_FG011;biotype=protein_coding
Chr2	maker_gene_rej	gene	9740375	9745198	.	-	.	Name=Zm00001d002298;ID=16630;biotype=protein_coding
Chr2	gramene	gene	9741120	9769903	.	+	.	Name=Zm00001d002299;ID=15490;logic_name=maker_gene;description=Zm00001d002299;biotype=protein_coding
Chr2	maker_gene_rej	gene	9746715	9749582	.	-	.	Name=Zm00001d002300;ID=16632;Alias=GRMZM2G539687;biotype=protein_coding
Chr2	gramene	gene	9772239	9773464	.	+	.	Name=Zm00001d002301;ID=15493;Alias=GRMZM2G089282;logic_name=maker_gene;description=Putative%20uncharacterized%20protein%20[Source:UniProtKB%2FTrEMBL%3BAcc:B6U3S9];biotype=protein_coding
Chr2	gramene	gene	9791380	9800679	.	-	.	Name=Zm00001d002302;ID=15494;Alias=GRMZM2G089273;logic_name=maker_gene;description=Zm00001d002302;biotype=protein_coding
Chr2	maker_gene_rej	gene	9800058	9800465	.	+	.	Name=Zm00001d002303;ID=16635;Alias=GRMZM2G702923;biotype=protein_coding
Chr2	gramene	gene	9802200	9802541	.	-	.	Name=Zm00001d002304;ID=15495;Alias=GRMZM2G388051;logic_name=maker_gene;description=Zm00001d002304;biotype=protein_coding
Chr2	gramene	gene	9804029	9808439	.	-	.	Name=Zm00001d002305;ID=15496;Alias=GRMZM2G327680;logic_name=maker_gene;description=Zm00001d002305;biotype=protein_coding
Chr2	maker_gene_rej	gene	9967735	9968205	.	+	.	Name=Zm00001d002306;ID=16642;biotype=protein_coding
Chr2	gramene	gene	10000201	10001504	.	+	.	Name=Zm00001d002307;ID=10765;logic_name=maker_gene;description=Zm00001d002307;biotype=protein_coding
Chr2	gramene	gene	10007708	10009299	.	+	.	Name=Zm00001d002308;ID=10766;logic_name=maker_gene;description=Zm00001d002308;biotype=protein_coding
Chr2	gramene	gene	10015431	10018697	.	+	.	Name=Zm00001d002309;ID=10767;logic_name=maker_gene;description=Zm00001d002309;biotype=protein_coding
Chr2	maker_gene_rej	gene	10031133	10042976	.	+	.	Name=Zm00001d002310;ID=15506;biotype=protein_coding
Chr2	gramene	gene	10081231	10081527	.	-	.	Name=Zm00001d002311;ID=10771;logic_name=maker_gene;description=Zm00001d002311;biotype=protein_coding
Chr2	gramene	gene	10104632	10109656	.	+	.	Name=Zm00001d002312;ID=10775;Alias=GRMZM2G031536;logic_name=maker_gene;description=Zm00001d002312;biotype=protein_coding
Chr2	gramene	gene	10111470	10132339	.	+	.	Name=Zm00001d002313;ID=10776;Alias=GRMZM2G337532;logic_name=maker_gene;description=Zm00001d002313;biotype=protein_coding
Chr2	gramene	gene	10148440	10150441	.	+	.	Name=Zm00001d002314;ID=10779;Alias=GRMZM2G008060,cl44168_1;logic_name=maker_gene;description=Zm00001d002314;biotype=protein_coding
Chr2	gramene	gene	10153307	10157551	.	+	.	Name=Zm00001d002315;ID=10780;Alias=GRMZM2G007914,IDP2388;logic_name=maker_gene;description=Zm00001d002315;biotype=protein_coding
Chr2	gramene	gene	10157520	10164911	.	-	.	Name=Zm00001d002316;ID=10781;Alias=GRMZM2G007791,ago2a;logic_name=maker_gene;description=Zm00001d002316;biotype=protein_coding
Chr2	gramene	gene	10169661	10178662	.	-	.	Name=Zm00001d002317;ID=10783;Alias=GRMZM2G007453,GRMZM2G007713,apo1;logic_name=maker_gene;description=Zm00001d002317;biotype=protein_coding
Chr2	gramene	gene	10183847	10184694	.	+	.	Name=Zm00001d002318;ID=10784;Alias=GRMZM2G007256;logic_name=maker_gene;description=Zm00001d002318;biotype=protein_coding
Chr2	gramene	gene	10185427	10189131	.	-	.	Name=Zm00001d002319;ID=10785;Alias=GRMZM2G007157;logic_name=maker_gene;description=Zm00001d002319;biotype=protein_coding
Chr2	gramene	gene	10188496	10192581	.	+	.	Name=Zm00001d002320;ID=10786;logic_name=maker_gene;description=Zm00001d002320;biotype=protein_coding
Chr2	maker_gene_rej	gene	10193228	10193497	.	+	.	Name=Zm00001d002321;ID=15516;biotype=protein_coding
Chr2	gramene	gene	10209511	10210704	.	+	.	Name=Zm00001d002322;ID=10789;logic_name=maker_gene;description=Zm00001d002322;biotype=protein_coding
Chr2	gramene	gene	10211159	10217251	.	-	.	Name=Zm00001d002323;ID=10791;Alias=GRMZM2G102346,IDP54;logic_name=maker_gene;description=Zm00001d002323;biotype=protein_coding
Chr2	gramene	gene	10315095	10316729	.	+	.	Name=Zm00001d002324;ID=10804;Alias=GRMZM5G875735;logic_name=maker_gene;description=Zm00001d002324;biotype=protein_coding
Chr2	gramene	gene	10315847	10324930	.	-	.	Name=Zm00001d002325;ID=10805;logic_name=maker_gene;description=Zm00001d002325;biotype=protein_coding
Chr2	gramene	gene	10330318	10335434	.	-	.	Name=Zm00001d002326;ID=10807;Alias=GRMZM5G817886,aaa1;logic_name=maker_gene;description=Zm00001d002326;biotype=protein_coding
Chr2	maker_gene_rej	gene	10447079	10447664	.	-	.	Name=Zm00001d002327;ID=15525;biotype=protein_coding
Chr2	gramene	gene	10448587	10449884	.	-	.	Name=Zm00001d002328;ID=10821;Alias=GRMZM2G342815;logic_name=maker_gene;description=Zm00001d002328;biotype=protein_coding
Chr2	maker_gene_rej	gene	10459724	10460035	.	-	.	Name=Zm00001d002329;ID=15526;biotype=protein_coding
Chr2	gramene	gene	10460528	10470318	.	+	.	Name=DMT105;ID=10824;Alias=GRMZM2G005310,met5;logic_name=maker_gene;description=DNA%20methyl%20transferase5%20[Source:UniProtKB%2FTrEMBL%3BAcc:A0A1R3MZG1];biotype=protein_coding
Chr2	gramene	gene	10472013	10473100	.	+	.	Name=Zm00001d002331;ID=10825;Alias=AC190685.3_FG005;logic_name=maker_gene;description=Zm00001d002331;biotype=protein_coding
Chr2	gramene	gene	10488890	10496373	.	-	.	Name=Zm00001d002332;ID=10827;Alias=GRMZM2G005107,GRMZM2G005155,mads9;logic_name=maker_gene;description=Peroxisomal%202%2C4-dienoyl-CoA%20reductase%20[Source:UniProtKB%2FTrEMBL%3BAcc:B6T5Z2];biotype=protein_coding
Chr2	gramene	gene	10501219	10506639	.	+	.	Name=Zm00001d002333;ID=10829;Alias=GRMZM2G005040,hak11;logic_name=maker_gene;description=Zm00001d002333;biotype=protein_coding
Chr2	gramene	gene	10508133	10512232	.	+	.	Name=Zm00001d002334;ID=10831;Alias=GRMZM2G306374;logic_name=maker_gene;description=Zm00001d002334;biotype=protein_coding
Chr2	maker_gene_rej	gene	10513263	10516994	.	-	.	Name=Zm00001d002335;ID=15530;Alias=AC215994.3_FG003;biotype=protein_coding
Chr2	gramene	gene	10551022	10553497	.	-	.	Name=Zm00001d002336;ID=10836;Alias=GRMZM2G429762;logic_name=maker_gene;description=Zm00001d002336;biotype=protein_coding
Chr2	maker_gene_rej	gene	10558677	10559132	.	+	.	Name=Zm00001d002337;ID=15532;biotype=protein_coding
Chr2	gramene	gene	10590637	10594877	.	+	.	Name=Zm00001d002338;ID=10841;Alias=GRMZM2G044629;logic_name=maker_gene;description=Zm00001d002338;biotype=protein_coding
Chr2	gramene	gene	10595493	10598060	.	-	.	Name=rps11;ID=10842;Alias=GRMZM2G044800,uaz251b(rpS11);logic_name=maker_gene;description=40S%20ribosomal%20protein%20S11%20[Source:UniProtKB%2FTrEMBL%3BAcc:B6T2A5];biotype=protein_coding
Chr2	gramene	gene	10598321	10603491	.	+	.	Name=Zm00001d002340;ID=10846;Alias=GRMZM2G045331;logic_name=maker_gene;description=Zm00001d002340;biotype=protein_coding
Chr2	gramene	gene	10606800	10609111	.	+	.	Name=Zm00001d002341;ID=10847;Alias=GRMZM2G045581,si947016b03a;logic_name=maker_gene;description=Zm00001d002341;biotype=protein_coding
Chr2	gramene	gene	10613065	10616088	.	-	.	Name=Zm00001d002342;ID=10850;Alias=GRMZM2G045596;logic_name=maker_gene;description=Zm00001d002342;biotype=protein_coding
Chr2	gramene	gene	10631062	10633353	.	+	.	Name=Zm00001d002343;ID=10852;Alias=GRMZM2G045849,zip3;logic_name=maker_gene;description=Zm00001d002343;biotype=protein_coding
Chr2	gramene	gene	10634372	10635782	.	-	.	Name=Zm00001d002344;ID=10853;logic_name=maker_gene;description=Vacuolar%20ATPase%20assembly%20integral%20membrane%20protein%20VMA21%20homolog%20[Source:UniProtKB%2FTrEMBL%3BAcc:B6TFU9];biotype=protein_coding
Chr2	gramene	gene	10635912	10638275	.	+	.	Name=Zm00001d002345;ID=10854;Alias=GRMZM2G345667,pprsmr1;logic_name=maker_gene;description=Zm00001d002345;biotype=protein_coding
Chr2	gramene	gene	10649171	10653316	.	-	.	Name=Zm00001d002346;ID=10857;Alias=GRMZM2G046070,cad1;logic_name=maker_gene;description=Zm00001d002346;biotype=protein_coding
Chr2	gramene	gene	10657877	10658439	.	-	.	Name=Zm00001d002347;ID=10859;Alias=GRMZM2G345700;logic_name=maker_gene;description=36.4%20kDa%20proline-rich%20protein%20[Source:UniProtKB%2FTrEMBL%3BAcc:B4G127];biotype=protein_coding
Chr2	gramene	gene	10671529	10673482	.	+	.	Name=Zm00001d002348;ID=10863;Alias=GRMZM2G093632;logic_name=maker_gene;description=Zm00001d002348;biotype=protein_coding
Chr2	gramene	gene	10674198	10679341	.	-	.	Name=Zm00001d002349;ID=10865;Alias=GRMZM2G093603,ks3;logic_name=maker_gene;description=Zm00001d002349;biotype=protein_coding
Chr2	gramene	gene	10686293	10689881	.	+	.	Name=Zm00001d002350;ID=10867;Alias=GRMZM2G093526,ks2;logic_name=maker_gene;description=Zm00001d002350;biotype=protein_coding
Chr2	gramene	gene	10715684	10724692	.	+	.	Name=Zm00001d002351;ID=10871;Alias=GRMZM2G049538,tps1;logic_name=maker_gene;description=Zm00001d002351;biotype=protein_coding
Chr2	gramene	gene	10726433	10728012	.	-	.	Name=Zm00001d002352;ID=10872;Alias=GRMZM2G049487;logic_name=maker_gene;description=Zm00001d002352;biotype=protein_coding
Chr2	gramene	gene	10743536	10746206	.	-	.	Name=Zm00001d002353;ID=10874;Alias=GRMZM2G098239,gl2;logic_name=maker_gene;description=Zm00001d002353;biotype=protein_coding
Chr2	maker_gene_rej	gene	10750983	10752869	.	-	.	Name=Zm00001d002354;ID=15540;biotype=protein_coding
Chr2	gramene	gene	10763246	10763318	.	+	.	Name=Zm00001d002355;ID=50780;logic_name=maker_trnascan;biotype=tRNA
Chr2	gramene	gene	10765402	10767639	.	+	.	Name=Zm00001d002356;ID=10876;Alias=GRMZM2G098214;logic_name=maker_gene;description=tRNA%20methyltransferase%20catalytic%20subunit%20TRM61%20[Source:UniProtKB%2FTrEMBL%3BAcc:B4FXJ7];biotype=protein_coding
Chr2	gramene	gene	10768115	10773054	.	-	.	Name=Zm00001d002357;ID=10877;Alias=GRMZM2G098187;logic_name=maker_gene;description=Zm00001d002357;biotype=protein_coding
Chr2	gramene	gene	10781211	10785395	.	-	.	Name=Zm00001d002358;ID=10881;Alias=GRMZM5G870342,nec4;logic_name=maker_gene;description=Zm00001d002358;biotype=protein_coding
Chr2	gramene	gene	10788145	10793291	.	+	.	Name=Zm00001d002359;ID=10882;Alias=GRMZM2G121063,hak15;logic_name=maker_gene;description=Potassium%20transporter%20[Source:UniProtKB%2FTrEMBL%3BAcc:W5U5A2];biotype=protein_coding
Chr2	gramene	gene	10838361	10839551	.	-	.	Name=Zm00001d002360;ID=10888;Alias=GRMZM2G371375;logic_name=maker_gene;description=Embryonic%20protein%20DC-8%20[Source:UniProtKB%2FTrEMBL%3BAcc:B6SGN7];biotype=protein_coding
Chr2	gramene	gene	10869880	10871152	.	+	.	Name=Zm00001d002361;ID=10893;Alias=AC215678.3_FG008;logic_name=maker_gene;description=Zm00001d002361;biotype=protein_coding
Chr2	gramene	gene	10896918	10901679	.	+	.	Name=Zm00001d002362;ID=10896;Alias=GRMZM2G068982;logic_name=maker_gene;description=Zm00001d002362;biotype=protein_coding
Chr2	maker_gene_rej	gene	10900575	10901096	.	-	.	Name=Zm00001d002363;ID=15547;biotype=protein_coding
Chr2	gramene	gene	10906553	10907221	.	-	.	Name=Zm00001d002364;ID=10897;Alias=GRMZM2G068967,ereb97;logic_name=maker_gene;description=AP2-EREBP%20transcription%20factor%20[Source:UniProtKB%2FTrEMBL%3BAcc:C4J4G2];biotype=protein_coding
Chr2	gramene	gene	10946009	10947271	.	-	.	Name=Zm00001d002365;ID=10900;Alias=GRMZM2G416045;logic_name=maker_gene;description=Zm00001d002365;biotype=protein_coding
Chr2	gramene	gene	10962726	10972143	.	-	.	Name=Zm00001d002366;ID=10901;Alias=GRMZM2G177263,pco135861(187);logic_name=maker_gene;description=Zm00001d002366;biotype=protein_coding
Chr2	gramene	gene	11047876	11049680	.	+	.	Name=Zm00001d002367;ID=10914;logic_name=maker_gene;description=Zm00001d002367;biotype=protein_coding
Chr2	maker_gene_rej	gene	11136121	11136426	.	-	.	Name=Zm00001d002368;ID=15557;biotype=protein_coding
Chr2	gramene	gene	11162219	11166257	.	+	.	Name=Zm00001d002369;ID=10927;Alias=GRMZM2G111232;logic_name=maker_gene;description=Zm00001d002369;biotype=protein_coding
Chr2	gramene	gene	11175858	11179354	.	-	.	Name=Zm00001d002370;ID=10932;Alias=GRMZM2G070468;logic_name=maker_gene;description=Zm00001d002370;biotype=protein_coding
Chr2	gramene	gene	11316558	11320759	.	+	.	Name=Zm00001d002371;ID=10941;Alias=GRMZM2G102088,pco135860;logic_name=maker_gene;description=Zm00001d002371;biotype=protein_coding
Chr2	gramene	gene	11320826	11324747	.	-	.	Name=Zm00001d002372;ID=10943;Alias=GRMZM2G102069;logic_name=maker_gene;description=Zm00001d002372;biotype=protein_coding
Chr2	gramene	gene	11329158	11336821	.	+	.	Name=Zm00001d002373;ID=10948;Alias=GRMZM2G102000;logic_name=maker_gene;description=Zm00001d002373;biotype=protein_coding
Chr2	gramene	gene	11368790	11369293	.	-	.	Name=Zm00001d002374;ID=10955;logic_name=maker_gene;description=Zm00001d002374;biotype=protein_coding
Chr2	gramene	gene	11370741	11371515	.	+	.	Name=Zm00001d002375;ID=10956;logic_name=maker_gene;description=Zm00001d002375;biotype=protein_coding
Chr2	maker_gene_rej	gene	11415737	11421317	.	+	.	Name=Zm00001d002376;ID=15565;biotype=protein_coding
Chr2	gramene	gene	11421796	11427495	.	+	.	Name=Zm00001d002377;ID=10964;logic_name=maker_gene;description=Zm00001d002377;biotype=protein_coding
Chr2	gramene	gene	11470204	11474115	.	+	.	Name=Zm00001d002378;ID=10976;logic_name=maker_gene;description=Zm00001d002378;biotype=protein_coding
Chr2	gramene	gene	11524692	11527911	.	+	.	Name=Zm00001d002379;ID=10988;logic_name=maker_gene;description=Zm00001d002379;biotype=protein_coding
Chr2	gramene	gene	11528245	11533125	.	+	.	Name=Zm00001d002380;ID=10989;logic_name=maker_gene;description=Zm00001d002380;biotype=protein_coding
Chr2	gramene	gene	11553338	11553471	.	+	.	Name=zma-MIR169c;ID=50754;logic_name=mirna;biotype=miRNA
Chr2	gramene	gene	11626085	11630946	.	+	.	Name=Zm00001d002382;ID=11006;Alias=GRMZM2G040920;logic_name=maker_gene;description=Zm00001d002382;biotype=protein_coding
Chr2	gramene	gene	11630300	11633298	.	-	.	Name=Zm00001d002383;ID=11007;Alias=GRMZM2G040917;logic_name=maker_gene;description=Zm00001d002383;biotype=protein_coding
Chr2	gramene	gene	11634309	11636302	.	+	.	Name=Zm00001d002384;ID=11009;Alias=GRMZM2G040878,pco102443;logic_name=maker_gene;description=Zm00001d002384;biotype=protein_coding
Chr2	gramene	gene	11636551	11638732	.	+	.	Name=Zm00001d002385;ID=11010;Alias=GRMZM2G040672;logic_name=maker_gene;description=Zm00001d002385;biotype=protein_coding
Chr2	gramene	gene	11639148	11646440	.	-	.	Name=Zm00001d002386;ID=11011;Alias=GRMZM2G040493,TIDP3276;logic_name=maker_gene;description=Putative%20uncharacterized%20protein%20[Source:UniProtKB%2FTrEMBL%3BAcc:B4FDL3];biotype=protein_coding
Chr2	gramene	gene	11646470	11650790	.	+	.	Name=Zm00001d002387;ID=11012;Alias=GRMZM5G870080;logic_name=maker_gene;description=Zm00001d002387;biotype=protein_coding
Chr2	gramene	gene	11653880	11664164	.	-	.	Name=Zm00001d002388;ID=11014;Alias=GRMZM2G130889;logic_name=maker_gene;description=alpha-1%2C2-Mannosidase%20[Source:UniProtKB%2FTrEMBL%3BAcc:C0PHV7];biotype=protein_coding
Chr2	gramene	gene	11655754	11655827	.	+	.	Name=Zm00001d002389;ID=50784;logic_name=maker_trnascan;biotype=tRNA
Chr2	gramene	gene	11807219	11812274	.	-	.	Name=Zm00001d002391;ID=11045;Alias=GRMZM2G175362;logic_name=maker_gene;description=Zm00001d002391;biotype=protein_coding
Chr2	gramene	gene	11811593	11814809	.	+	.	Name=Zm00001d002392;ID=11046;logic_name=maker_gene;description=Zm00001d002392;biotype=protein_coding
Chr2	gramene	gene	11828774	11829001	.	+	.	Name=Zm00001d002393;ID=11051;Alias=GRMZM2G477063;logic_name=maker_gene;description=Zm00001d002393;biotype=protein_coding
Chr2	gramene	gene	11856131	11856352	.	+	.	Name=Zm00001d002394;ID=11053;Alias=GRMZM2G401339;logic_name=maker_gene;description=Zm00001d002394;biotype=protein_coding
Chr2	gramene	gene	11863804	11866661	.	-	.	Name=Zm00001d002395;ID=11056;Alias=GRMZM5G868433,pco101521;logic_name=maker_gene;description=60S%20ribosomal%20protein%20L7-2%20[Source:UniProtKB%2FTrEMBL%3BAcc:B4F8K1];biotype=protein_coding
Chr2	gramene	gene	11957088	11960576	.	+	.	Name=Zm00001d002397;ID=11068;logic_name=maker_gene;description=Zm00001d002397;biotype=protein_coding
Chr2	gramene	gene	11958345	11958983	.	-	.	Name=Zm00001d002398;ID=11070;logic_name=maker_gene;description=Zm00001d002398;biotype=protein_coding
Chr2	gramene	gene	11967708	11971843	.	+	.	Name=Zm00001d002399;ID=11072;logic_name=maker_gene;description=Zm00001d002399;biotype=protein_coding
Chr2	gramene	gene	11983798	11987287	.	+	.	Name=Zm00001d002400;ID=11073;Alias=GRMZM2G072614;logic_name=maker_gene;description=Zm00001d002400;biotype=protein_coding
Chr2	gramene	gene	11985055	11985693	.	-	.	Name=Zm00001d002401;ID=11074;logic_name=maker_gene;description=Zm00001d002401;biotype=protein_coding
Chr2	gramene	gene	11994467	11998302	.	+	.	Name=Zm00001d002402;ID=11075;Alias=GRMZM2G072518;logic_name=maker_gene;description=Zm00001d002402;biotype=protein_coding
Chr2	gramene	gene	12026823	12027955	.	-	.	Name=Zm00001d002403;ID=11079;Alias=GRMZM2G072065;logic_name=maker_gene;description=Zm00001d002403;biotype=protein_coding
Chr2	maker_gene_rej	gene	12030074	12042510	.	+	.	Name=Zm00001d002404;ID=15588;Alias=GRMZM2G072048;biotype=protein_coding
Chr2	gramene	gene	12046655	12047909	.	-	.	Name=Zm00001d002405;ID=11080;Alias=GRMZM2G071907,wrky50;logic_name=maker_gene;description=WRKY%20transcription%20factor%20[Source:UniProtKB%2FTrEMBL%3BAcc:C4J9B4];biotype=protein_coding
Chr2	gramene	gene	12054990	12056540	.	+	.	Name=Zm00001d002406;ID=11083;Alias=GRMZM2G071832;logic_name=maker_gene;description=Zm00001d002406;biotype=protein_coding
Chr2	gramene	gene	12108932	12111101	.	-	.	Name=Zm00001d002407;ID=11088;logic_name=maker_gene;description=Zm00001d002407;biotype=protein_coding
Chr2	gramene	gene	12112262	12114644	.	-	.	Name=Zm00001d002408;ID=11089;Alias=GRMZM2G090872;logic_name=maker_gene;description=Zm00001d002408;biotype=protein_coding
Chr2	gramene	gene	12116462	12118240	.	-	.	Name=Zm00001d002409;ID=11090;Alias=GRMZM2G091118;logic_name=maker_gene;description=Zm00001d002409;biotype=protein_coding
Chr2	gramene	gene	12121541	12122951	.	+	.	Name=Zm00001d002410;ID=11091;Alias=GRMZM2G392125;logic_name=maker_gene;description=Xyloglucan%20endotransglucosylase%2Fhydrolase%20[Source:UniProtKB%2FTrEMBL%3BAcc:A0A1D6E0F6];biotype=protein_coding
Chr2	gramene	gene	12163005	12164170	.	+	.	Name=Zm00001d002411;ID=11100;logic_name=maker_gene;description=Zm00001d002411;biotype=protein_coding
Chr2	gramene	gene	12176650	12177961	.	+	.	Name=Zm00001d002412;ID=11102;Alias=GRMZM2G091191;logic_name=maker_gene;description=Xyloglucan%20endotransglucosylase%2Fhydrolase%20[Source:UniProtKB%2FTrEMBL%3BAcc:A0A1D6E0F8];biotype=protein_coding
Chr2	gramene	gene	12225799	12235433	.	+	.	Name=Zm00001d002413;ID=11106;Alias=GRMZM2G053839;logic_name=maker_gene;description=Zm00001d002413;biotype=protein_coding
Chr2	gramene	gene	12235834	12236854	.	-	.	Name=Zm00001d002414;ID=11107;Alias=GRMZM2G053890;logic_name=maker_gene;description=Zm00001d002414;biotype=protein_coding
Chr2	gramene	gene	12238404	12242986	.	+	.	Name=Zm00001d002415;ID=11108;Alias=GRMZM5G851032;logic_name=maker_gene;description=Zm00001d002415;biotype=protein_coding
Chr2	gramene	gene	12274892	12277870	.	+	.	Name=Zm00001d002416;ID=11117;Alias=GRMZM2G053909;logic_name=maker_gene;description=Zm00001d002416;biotype=protein_coding
Chr2	maker_gene_rej	gene	12279257	12279529	.	-	.	Name=Zm00001d002417;ID=15602;Alias=GRMZM2G702932;biotype=protein_coding
Chr2	gramene	gene	12281370	12292546	.	+	.	Name=Zm00001d002418;ID=11118;Alias=GRMZM2G156638,TIDP3424;logic_name=maker_gene;description=Zm00001d002418;biotype=protein_coding
Chr2	gramene	gene	12301020	12303212	.	-	.	Name=Zm00001d002419;ID=11119;Alias=GRMZM2G156581;logic_name=maker_gene;description=Zm00001d002419;biotype=protein_coding
Chr2	gramene	gene	12304517	12307127	.	+	.	Name=Zm00001d002420;ID=11120;Alias=GRMZM2G456132;logic_name=maker_gene;description=Nucleic%20acid%20binding%20protein%20[Source:UniProtKB%2FTrEMBL%3BAcc:B6T2N7];biotype=protein_coding
Chr2	gramene	gene	12307811	12310300	.	-	.	Name=Zm00001d002421;ID=11121;Alias=GRMZM2G456123;logic_name=maker_gene;description=Zm00001d002421;biotype=protein_coding
Chr2	gramene	gene	12314865	12318602	.	-	.	Name=Zm00001d002422;ID=11122;Alias=GRMZM2G156365;logic_name=maker_gene;description=Pectin%20acetylesterase%20[Source:UniProtKB%2FTrEMBL%3BAcc:B4FVG6];biotype=protein_coding
Chr2	gramene	gene	12371064	12374599	.	+	.	Name=Zm00001d002423;ID=11124;Alias=GRMZM2G156356,mex1;logic_name=maker_gene;description=Maltose%20excess%20protein%201-like%20[Source:UniProtKB%2FTrEMBL%3BAcc:B6TEI2];biotype=protein_coding
Chr2	gramene	gene	12400461	12403506	.	+	.	Name=Zm00001d002424;ID=11125;Alias=GRMZM2G156348,thx23;logic_name=maker_gene;description=Transcription%20factor%20GT-3b%20[Source:UniProtKB%2FTrEMBL%3BAcc:B6TDT9];biotype=protein_coding
Chr2	gramene	gene	12403956	12406380	.	+	.	Name=Zm00001d002425;ID=11126;Alias=GRMZM2G455978;logic_name=maker_gene;description=Zm00001d002425;biotype=protein_coding
Chr2	gramene	gene	12406436	12411685	.	-	.	Name=Zm00001d002426;ID=11127;Alias=GRMZM2G156227,GRMZM2G175447,pco102387c;logic_name=maker_gene;description=Zm00001d002426;biotype=protein_coding
Chr2	gramene	gene	12411991	12414053	.	-	.	Name=Zm00001d002427;ID=11128;Alias=GRMZM2G477019;logic_name=maker_gene;description=Zm00001d002427;biotype=protein_coding
Chr2	gramene	gene	12420571	12421886	.	+	.	Name=Zm00001d002428;ID=11129;Alias=GRMZM2G000397,nsa1;logic_name=maker_gene;description=EF%20hand%20family%20protein%20[Source:UniProtKB%2FTrEMBL%3BAcc:B6T381];biotype=protein_coding
Chr2	gramene	gene	12492416	12496032	.	+	.	Name=Zm00001d002429;ID=11140;Alias=GRMZM2G041223,grftf8;logic_name=maker_gene;description=Zm00001d002429;biotype=protein_coding
Chr2	gramene	gene	12498275	12499252	.	+	.	Name=Zm00001d002430;ID=11142;Alias=GRMZM2G041407;logic_name=maker_gene;description=Zm00001d002430;biotype=protein_coding
Chr2	gramene	gene	12526599	12536542	.	+	.	Name=Zm00001d002431;ID=11144;Alias=GRMZM2G417866;logic_name=maker_gene;description=Zm00001d002431;biotype=protein_coding
Chr2	gramene	gene	12542093	12542305	.	+	.	Name=Zm00001d000759;ID=50465;logic_name=lncrna_gene;biotype=lincRNA
Chr2	gramene	gene	12555275	12557201	.	+	.	Name=Zm00001d002432;ID=11145;Alias=GRMZM2G374203;logic_name=maker_gene;description=Zm00001d002432;biotype=protein_coding
Chr2	gramene	gene	12559556	12564353	.	+	.	Name=Zm00001d002433;ID=11146;Alias=GRMZM5G856943;logic_name=maker_gene;description=Zm00001d002433;biotype=protein_coding
Chr2	gramene	gene	12564577	12567196	.	+	.	Name=Zm00001d002434;ID=11148;Alias=GRMZM2G074743,aox3;logic_name=maker_gene;description=Ubiquinol%20oxidase%20[Source:UniProtKB%2FTrEMBL%3BAcc:A0A1D6E0Q4];biotype=protein_coding
Chr2	gramene	gene	12596887	12598336	.	+	.	Name=Zm00001d002435;ID=11151;Alias=GRMZM2G074761;logic_name=maker_gene;description=Ubiquinol%20oxidase%20[Source:UniProtKB%2FTrEMBL%3BAcc:B6SUK4];biotype=protein_coding
Chr2	gramene	gene	12637877	12640584	.	+	.	Name=Zm00001d002436;ID=11153;Alias=GRMZM2G125669,aox2;logic_name=maker_gene;description=Ubiquinol%20oxidase%20[Source:UniProtKB%2FTrEMBL%3BAcc:Q8GT71];biotype=protein_coding
Chr2	gramene	gene	12642298	12647096	.	+	.	Name=Zm00001d002437;ID=11156;Alias=GRMZM2G125679;logic_name=maker_gene;description=Zm00001d002437;biotype=protein_coding
Chr2	maker_gene_rej	gene	12643265	12643669	.	-	.	Name=Zm00001d002438;ID=15614;biotype=protein_coding
Chr2	gramene	gene	12647395	12650397	.	-	.	Name=Zm00001d002439;ID=11157;Alias=GRMZM2G125704,glk36;logic_name=maker_gene;description=Zm00001d002439;biotype=protein_coding
Chr2	gramene	gene	12651592	12657446	.	-	.	Name=Zm00001d002440;ID=11158;Alias=GRMZM2G125728;logic_name=maker_gene;description=Zm00001d002440;biotype=protein_coding
Chr2	gramene	gene	12745249	12759139	.	-	.	Name=Zm00001d002441;ID=11164;Alias=GRMZM2G313020;logic_name=maker_gene;description=Zm00001d002441;biotype=protein_coding
Chr2	maker_gene_rej	gene	12774484	12774684	.	+	.	Name=Zm00001d002442;ID=15621;biotype=protein_coding
Chr2	maker_gene_rej	gene	12795222	12795692	.	-	.	Name=Zm00001d002443;ID=15622;biotype=protein_coding
Chr2	gramene	gene	12838775	12841594	.	-	.	Name=Zm00001d002444;ID=11167;Alias=GRMZM2G539821;logic_name=maker_gene;description=Phospholipid%20scramblase%20[Source:UniProtKB%2FTrEMBL%3BAcc:A0A1D6E0S4];biotype=protein_coding
Chr2	maker_gene_rej	gene	12851321	12851944	.	-	.	Name=Zm00001d002445;ID=15626;biotype=protein_coding
Chr2	gramene	gene	12874323	12877241	.	+	.	Name=Zm00001d002446;ID=11169;Alias=GRMZM2G176225;logic_name=maker_gene;description=Zm00001d002446;biotype=protein_coding
Chr2	gramene	gene	12900552	12905101	.	-	.	Name=Zm00001d002447;ID=11170;Alias=GRMZM2G180160;logic_name=maker_gene;description=Zm00001d002447;biotype=protein_coding
Chr2	gramene	gene	12907235	12908021	.	-	.	Name=Zm00001d002448;ID=11172;logic_name=maker_gene;description=Zm00001d002448;biotype=protein_coding
Chr2	gramene	gene	12914091	12917068	.	-	.	Name=Zm00001d002449;ID=11173;Alias=GRMZM2G180190,zfl2;logic_name=maker_gene;description=Zm00001d002449;biotype=protein_coding
Chr2	gramene	gene	12952260	12954772	.	-	.	Name=Zm00001d002450;ID=11178;Alias=GRMZM2G149649;logic_name=maker_gene;description=60S%20ribosomal%20protein%20L12%20[Source:UniProtKB%2FTrEMBL%3BAcc:B4FRM7];biotype=protein_coding
Chr2	gramene	gene	12958512	12961105	.	+	.	Name=Zm00001d002451;ID=11179;Alias=GRMZM2G149556;logic_name=maker_gene;description=Seed%20specific%20protein%20Bn15D1B%20[Source:UniProtKB%2FTrEMBL%3BAcc:B4FQG0];biotype=protein_coding
Chr2	gramene	gene	13068292	13071803	.	-	.	Name=Zm00001d002452;ID=11192;Alias=GRMZM2G024898,wrky70;logic_name=maker_gene;description=Zm00001d002452;biotype=protein_coding
Chr2	maker_gene_rej	gene	13182303	13183118	.	+	.	Name=Zm00001d002453;ID=15632;biotype=protein_coding
Chr2	gramene	gene	13187123	13189193	.	+	.	Name=Zm00001d002454;ID=11198;Alias=GRMZM2G463280,IDP445;logic_name=maker_gene;description=Zm00001d002454;biotype=protein_coding
Chr2	gramene	gene	13189111	13192192	.	-	.	Name=Zm00001d002455;ID=11199;Alias=GRMZM2G463267;logic_name=maker_gene;description=Zm00001d002455;biotype=protein_coding
Chr2	gramene	gene	13192313	13197224	.	+	.	Name=Zm00001d002456;ID=11200;Alias=GRMZM2G162266;logic_name=maker_gene;description=Zm00001d002456;biotype=protein_coding
Chr2	gramene	gene	13208227	13212415	.	+	.	Name=Zm00001d002457;ID=11203;Alias=GRMZM2G162230,IDP1971;logic_name=maker_gene;description=Zm00001d002457;biotype=protein_coding
Chr2	gramene	gene	13289459	13291427	.	+	.	Name=Zm00001d002458;ID=11213;Alias=GRMZM2G076204;logic_name=maker_gene;description=Zm00001d002458;biotype=protein_coding
Chr2	gramene	gene	13291956	13292029	.	+	.	Name=Zm00001d002459;ID=50794;logic_name=maker_trnascan;biotype=tRNA
Chr2	maker_gene_rej	gene	13292616	13293466	.	-	.	Name=Zm00001d002460;ID=15636;Alias=GRMZM2G377743;biotype=protein_coding
Chr2	gramene	gene	13293117	13293434	.	+	.	Name=Zm00001d002461;ID=11214;logic_name=maker_gene;description=Zm00001d002461;biotype=protein_coding
Chr2	gramene	gene	13293936	13307750	.	+	.	Name=Zm00001d002462;ID=11215;Alias=GRMZM2G101675,GRMZM2G361049;logic_name=maker_gene;description=Zm00001d002462;biotype=protein_coding
Chr2	gramene	gene	13306284	13307581	.	+	.	Name=Zm00001d002463;ID=11216;logic_name=maker_gene;description=Zm00001d002463;biotype=protein_coding
Chr2	maker_gene_rej	gene	13309046	13309916	.	+	.	Name=Zm00001d002464;ID=15639;biotype=protein_coding
Chr2	gramene	gene	13315676	13317090	.	+	.	Name=Zm00001d002465;ID=11219;logic_name=maker_gene;description=Zm00001d002465;biotype=protein_coding
Chr2	maker_gene_rej	gene	13373454	13380302	.	-	.	Name=Zm00001d002466;ID=15642;biotype=protein_coding
Chr2	gramene	gene	13384119	13385589	.	-	.	Name=Zm00001d002467;ID=11225;logic_name=maker_gene;description=Zm00001d002467;biotype=protein_coding
Chr2	gramene	gene	13393684	13393995	.	-	.	Name=Zm00001d002468;ID=11229;Alias=GRMZM2G039776;logic_name=maker_gene;description=Zm00001d002468;biotype=protein_coding
Chr2	gramene	gene	13488824	13490577	.	+	.	Name=Zm00001d002469;ID=11242;logic_name=maker_gene;description=Zm00001d002469;biotype=protein_coding
Chr2	gramene	gene	13494060	13494896	.	-	.	Name=Zm00001d002470;ID=11244;Alias=GRMZM2G478701;logic_name=maker_gene;description=Zm00001d002470;biotype=protein_coding
Chr2	gramene	gene	13496405	13497540	.	+	.	Name=Zm00001d002471;ID=11245;logic_name=maker_gene;description=Zm00001d002471;biotype=protein_coding
Chr2	gramene	gene	13498712	13499768	.	-	.	Name=Zm00001d002472;ID=11246;Alias=GRMZM2G478665;logic_name=maker_gene;description=Zm00001d002472;biotype=protein_coding
Chr2	gramene	gene	13527258	13529081	.	+	.	Name=Zm00001d002473;ID=11250;Alias=GRMZM2G025720;logic_name=maker_gene;description=Zm00001d002473;biotype=protein_coding
Chr2	gramene	gene	13570302	13572213	.	+	.	Name=Zm00001d002474;ID=11253;Alias=GRMZM2G035685;logic_name=maker_gene;description=Zm00001d002474;biotype=protein_coding
Chr2	gramene	gene	13572658	13576059	.	+	.	Name=Zm00001d002475;ID=11255;Alias=GRMZM2G035719;logic_name=maker_gene;description=Nucleic%20acid%20binding%20protein%20[Source:UniProtKB%2FTrEMBL%3BAcc:B6TB94];biotype=protein_coding
Chr2	gramene	gene	13582028	13583015	.	+	.	Name=Zm00001d000760;ID=50477;logic_name=lncrna_gene;biotype=lincRNA
Chr2	gramene	gene	13589688	13590685	.	+	.	Name=Zm00001d000761;ID=50479;logic_name=lncrna_gene;biotype=lincRNA
Chr2	gramene	gene	13590866	13592608	.	+	.	Name=Zm00001d002476;ID=11257;Alias=GRMZM2G038722,myb13;logic_name=maker_gene;description=Zm00001d002476;biotype=protein_coding
Chr2	gramene	gene	13594542	13595337	.	+	.	Name=Zm00001d002477;ID=11258;Alias=GRMZM2G038714;logic_name=maker_gene;description=Zm00001d002477;biotype=protein_coding
Chr2	gramene	gene	13595708	13602314	.	-	.	Name=Zm00001d002478;ID=11259;Alias=GRMZM2G342039;logic_name=maker_gene;description=Zm00001d002478;biotype=protein_coding
Chr2	gramene	gene	13604789	13605838	.	-	.	Name=Zm00001d002479;ID=11261;Alias=GRMZM2G342033;logic_name=maker_gene;description=Zm00001d002479;biotype=protein_coding
Chr2	gramene	gene	13625553	13628166	.	+	.	Name=Zm00001d002480;ID=11264;logic_name=maker_gene;description=Zm00001d002480;biotype=protein_coding
Chr2	gramene	gene	13635509	13636726	.	+	.	Name=Zm00001d002482;ID=11267;Alias=GRMZM2G014534,mybr36;logic_name=maker_gene;description=Zm00001d002482;biotype=protein_coding
Chr2	gramene	gene	13639859	13645975	.	+	.	Name=Zm00001d002483;ID=11268;Alias=GRMZM2G014276;logic_name=maker_gene;description=Zm00001d002483;biotype=protein_coding
Chr2	maker_gene_rej	gene	13749745	13750322	.	-	.	Name=Zm00001d002484;ID=15648;biotype=protein_coding
Chr2	gramene	gene	13754420	13757455	.	-	.	Name=Zm00001d002485;ID=11280;Alias=GRMZM2G359331;logic_name=maker_gene;description=Zm00001d002485;biotype=protein_coding
Chr2	gramene	gene	13763426	13763512	.	-	.	Name=Zm00001d002486;ID=50798;logic_name=maker_trnascan;biotype=tRNA
Chr2	maker_gene_rej	gene	13763658	13771992	.	-	.	Name=Zm00001d002487;ID=15651;Alias=AC195235.3_FG003;biotype=protein_coding
Chr2	gramene	gene	13774186	13774704	.	-	.	Name=Zm00001d002488;ID=11281;Alias=GRMZM2G059689;logic_name=maker_gene;description=Zm00001d002488;biotype=protein_coding
Chr2	gramene	gene	13846905	13847264	.	+	.	Name=Zm00001d000762;ID=50485;logic_name=lncrna_gene;biotype=lincRNA
Chr2	gramene	gene	13850163	13852195	.	+	.	Name=Zm00001d002489;ID=11290;Alias=GRMZM2G131280,platz5;logic_name=maker_gene;description=Zm00001d002489;biotype=protein_coding
Chr2	gramene	gene	13898546	13900702	.	+	.	Name=Zm00001d002490;ID=11293;Alias=GRMZM2G090271,cp33b;logic_name=maker_gene;description=Plastid-specific%2030S%20ribosomal%20protein%202%20[Source:UniProtKB%2FTrEMBL%3BAcc:B6SUJ3];biotype=protein_coding
Chr2	gramene	gene	13920511	13921731	.	+	.	Name=Zm00001d002491;ID=11298;Alias=GRMZM2G090279;logic_name=maker_gene;description=Zm00001d002491;biotype=protein_coding
Chr2	gramene	gene	13941160	13942003	.	-	.	Name=Zm00001d002492;ID=11300;logic_name=maker_gene;description=Zm00001d002492;biotype=protein_coding
Chr2	maker_gene_rej	gene	13946221	13949620	.	+	.	Name=Zm00001d002493;ID=15657;biotype=protein_coding
Chr2	gramene	gene	13952781	13953365	.	-	.	Name=Zm00001d002494;ID=11302;Alias=GRMZM2G090332;logic_name=maker_gene;description=Zm00001d002494;biotype=protein_coding
Chr2	gramene	gene	14010848	14011777	.	+	.	Name=Zm00001d002495;ID=11310;Alias=GRMZM2G300111;logic_name=maker_gene;description=Zm00001d002495;biotype=protein_coding
Chr2	gramene	gene	14014925	14016528	.	-	.	Name=Zm00001d002496;ID=11311;Alias=GRMZM2G000166;logic_name=maker_gene;description=Zm00001d002496;biotype=protein_coding
Chr2	gramene	gene	14080929	14082176	.	-	.	Name=Zm00001d002498;ID=11321;Alias=GRMZM2G092128;logic_name=maker_gene;description=Zm00001d002498;biotype=protein_coding
Chr2	gramene	gene	14086379	14100162	.	-	.	Name=Zm00001d002499;ID=11322;Alias=GRMZM2G092190,csu425(gct);logic_name=maker_gene;description=Zm00001d002499;biotype=protein_coding
Chr2	gramene	gene	14128413	14128673	.	-	.	Name=Zm00001d002500;ID=11330;Alias=GRMZM2G031904,GRMZM2G169044,umc1422;logic_name=maker_gene;description=Zm00001d002500;biotype=protein_coding
Chr2	gramene	gene	14130161	14131387	.	-	.	Name=Zm00001d000763;ID=50490;logic_name=lncrna_gene;biotype=lincRNA
Chr2	maker_gene_rej	gene	14158667	14159156	.	+	.	Name=Zm00001d002502;ID=15667;biotype=protein_coding
Chr2	gramene	gene	14159122	14168043	.	-	.	Name=Zm00001d002503;ID=11339;Alias=GRMZM2G032218;logic_name=maker_gene;description=Zm00001d002503;biotype=protein_coding
Chr2	gramene	gene	14173717	14179836	.	-	.	Name=Zm00001d002504;ID=11340;Alias=GRMZM2G032260;logic_name=maker_gene;description=Set1%20complex%20component%20swd2%20[Source:UniProtKB%2FTrEMBL%3BAcc:B4F8A5];biotype=protein_coding
Chr2	gramene	gene	14183518	14185176	.	-	.	Name=Zm00001d002505;ID=11341;Alias=GRMZM2G032554;logic_name=maker_gene;description=Zm00001d002505;biotype=protein_coding
Chr2	gramene	gene	14195924	14196777	.	+	.	Name=Zm00001d002506;ID=11343;logic_name=maker_gene;description=Zm00001d002506;biotype=protein_coding
Chr2	gramene	gene	14257877	14260558	.	-	.	Name=Zm00001d002507;ID=11349;logic_name=maker_gene;description=Zm00001d002507;biotype=protein_coding
Chr2	gramene	gene	14259764	14260302	.	+	.	Name=Zm00001d002508;ID=11350;logic_name=maker_gene;description=Zm00001d002508;biotype=protein_coding
Chr2	gramene	gene	14288361	14306790	.	-	.	Name=Zm00001d002510;ID=11353;Alias=GRMZM2G100732;logic_name=maker_gene;description=Zm00001d002510;biotype=protein_coding
Chr2	gramene	gene	14409918	14417121	.	+	.	Name=Zm00001d002511;ID=11362;Alias=GRMZM6G815941;logic_name=maker_gene;description=Sirohydrochlorin%20ferrochelatase%20[Source:UniProtKB%2FTrEMBL%3BAcc:B6TXB2];biotype=protein_coding
Chr2	gramene	gene	14429314	14430177	.	+	.	Name=Zm00001d002512;ID=11365;logic_name=maker_gene;description=Zm00001d002512;biotype=protein_coding
Chr2	maker_gene_rej	gene	14438738	14442616	.	+	.	Name=Zm00001d002513;ID=15676;biotype=protein_coding
Chr2	gramene	gene	14444751	14447285	.	-	.	Name=Zm00001d002514;ID=11368;logic_name=maker_gene;description=Zm00001d002514;biotype=protein_coding
Chr2	gramene	gene	14518250	14522047	.	-	.	Name=Zm00001d002515;ID=11375;Alias=GRMZM2G169553;logic_name=maker_gene;description=Zm00001d002515;biotype=protein_coding
Chr2	maker_gene_rej	gene	14536657	14536923	.	-	.	Name=Zm00001d002516;ID=15680;biotype=protein_coding
Chr2	gramene	gene	14574049	14574579	.	-	.	Name=Zm00001d002517;ID=11389;Alias=GRMZM2G162447,invinh1;logic_name=maker_gene;description=Zm00001d002517;biotype=protein_coding
Chr2	maker_gene_rej	gene	14598227	14598616	.	+	.	Name=Zm00001d002518;ID=15682;biotype=protein_coding
Chr2	gramene	gene	14661462	14662655	.	-	.	Name=Zm00001d002519;ID=11398;Alias=GRMZM2G024312;logic_name=maker_gene;description=Zm00001d002519;biotype=protein_coding
Chr2	gramene	gene	14677835	14678137	.	+	.	Name=Zm00001d002520;ID=11401;Alias=GRMZM2G322817;logic_name=maker_gene;description=Zm00001d002520;biotype=protein_coding
Chr2	gramene	gene	14685314	14685574	.	+	.	Name=Zm00001d002521;ID=11402;Alias=GRMZM2G024517;logic_name=maker_gene;description=Zm00001d002521;biotype=protein_coding
Chr2	gramene	gene	14689077	14689382	.	+	.	Name=Zm00001d002522;ID=11403;logic_name=maker_gene;description=Zm00001d002522;biotype=protein_coding
Chr2	gramene	gene	14724861	14725891	.	+	.	Name=Zm00001d002523;ID=11408;Alias=GRMZM2G163067;logic_name=maker_gene;description=Zm00001d002523;biotype=protein_coding

## Sheet: Table S6
		Table S6. Mutations in candidate genes
		Genes	Locus	Position
		Zm00001d001964	g.382T>G	CDS
			g.400G>C	CDS
			g.417A>G	CDS
		Zm00001d002283	g.1009A>G	intron
			g.1421A>T	intron
			g.1587T>G	intron
			g.2082C>G	intron
			g.2137C>T	intron
			g.2152_2154delTTA	intron
			g.2224T>C	CDS
			g.2730_2731insAG	intron
			g.3262G>A	CDS
			g.3268C>A	CDS
			g.3270G>C	CDS
			g.3451A>C	UTR
			g.3476T>C	UTR
			g.3529_3530delTT	UTR
